# Supplementary material for: ﻿Refining the phylogeny and taxonomy of the apple tribe Maleae (Rosaceae): insights from phylogenomic analyses of 563 plastomes and a taxonomic synopsis of Photinia and its allies in the Old World
Source: PhytoKeys. 2024 May 31;242:161–227. doi: 10.3897/phytokeys.242.117481 (PMC11161682; doi:10.3897/phytokeys.242.117481)
Supplement: XML Treatment for Malinae [file phytokeys.242.117481-treatment2.xml]

<!DOCTYPE tp:taxon-treatment
  PUBLIC "-//TaxonX//DTD Taxonomic Treatment Publishing DTD v0 20100105//EN" "tax-treatment-NSO.dtd">
<tp:taxon-treatment xmlns:tp="http://www.plazi.org/taxpub"><tp:treatment-meta><kwd-group><label>Taxon classification</label><kwd>
                <named-content content-type="kingdom">Plantae</named-content>
              </kwd><kwd>
                <named-content content-type="order">Rosales</named-content>
              </kwd><kwd>
                <named-content content-type="family">Rosaceae</named-content>
              </kwd></kwd-group><mixed-citation publication-type="journal"><person-group><name><surname>Wang</surname><given-names>Hui</given-names></name><name><surname>Li</surname><given-names>Xiao-Ya</given-names></name><name><surname>Jiang</surname><given-names>Yan</given-names></name><name><surname>Jin</surname><given-names>Ze-Tao</given-names></name><name><surname>Ma</surname><given-names>Dai-Kun</given-names></name><name><surname>Liu</surname><given-names>Bing</given-names></name><name><surname>Xu</surname><given-names>Chao</given-names></name><name><surname>Ge</surname><given-names>Bin-Jie</given-names></name><name><surname>Wang</surname><given-names>Ting</given-names></name><name><surname>Fan</surname><given-names>Qiang</given-names></name><name><surname>Jin</surname><given-names>Shui-Hu</given-names></name><name><surname>Liu</surname><given-names>Guang-Ning</given-names></name><name><surname>Liu</surname><given-names>Bin-Bin</given-names></name></person-group><article-title>﻿Refining the phylogeny and taxonomy of the apple tribe Maleae (<tp:taxon-name><tp:taxon-name-part taxon-name-part-type="family">Rosaceae</tp:taxon-name-part></tp:taxon-name>): insights from phylogenomic analyses of 563 plastomes and a taxonomic synopsis of <italic><tp:taxon-name><tp:taxon-name-part taxon-name-part-type="genus" reg="Photinia">Photinia</tp:taxon-name-part></tp:taxon-name></italic> and its allies in the Old World</article-title><source>PhytoKeys</source><day>31</day><month>05</month><year>2024</year><volume>242</volume><fpage>161</fpage><lpage>227</lpage><pub-id pub-id-type="doi">10.3897/phytokeys.242.117481</pub-id></mixed-citation></tp:treatment-meta><tp:nomenclature><label>﻿1. Subtribe</label><tp:taxon-name>
              <object-id xmlns:xlink="http://www.w3.org/1999/xlink" content-type="arpha" xlink:type="simple">F1E626F9-2643-5F41-B324-596EEFE32B82</object-id>
              <tp:taxon-name-part taxon-name-part-type="subtribe">Malinae</tp:taxon-name-part>
            </tp:taxon-name><tp:taxon-authority>Reveal, Phytoneuron 2012-33: 2. 2012.</tp:taxon-authority><tp:nomenclature-citation-list><tp:nomenclature-citation><tp:taxon-name>
                  <tp:taxon-name-part taxon-name-part-type="genus" reg="Malus"/>
                </tp:taxon-name><comment>≡ <tp:taxon-name><tp:taxon-name-part taxon-name-part-type="family">Malaceae</tp:taxon-name-part></tp:taxon-name> Small, Fl. S.E. U.S. [Small]. 529. 1903, nom. cons. Type: <tp:taxon-name><tp:taxon-name-part taxon-name-part-type="genus" reg="Malus">Malus</tp:taxon-name-part></tp:taxon-name> Mill. </comment></tp:nomenclature-citation></tp:nomenclature-citation-list></tp:nomenclature><tp:treatment-sec sec-type="remarks" id="SECID0EZZAG"><title>Remark.</title><p>This tribe contains ca. 24 genera (ca. 905 species), <italic><tp:taxon-name><tp:taxon-name-part taxon-name-part-type="genus" reg="Amelanchier">Amelanchier</tp:taxon-name-part></tp:taxon-name></italic> (24 species), <italic><tp:taxon-name><tp:taxon-name-part taxon-name-part-type="genus" reg="Aronia">Aronia</tp:taxon-name-part></tp:taxon-name></italic> (two species), <italic><tp:taxon-name><tp:taxon-name-part taxon-name-part-type="genus" reg="Chaenomeles">Chaenomeles</tp:taxon-name-part></tp:taxon-name></italic> (four species), <italic><tp:taxon-name><tp:taxon-name-part taxon-name-part-type="genus" reg="Chamaemeles">Chamaemeles</tp:taxon-name-part></tp:taxon-name></italic> (one species), <italic><tp:taxon-name><tp:taxon-name-part taxon-name-part-type="genus" reg="Cotoneaster">Cotoneaster</tp:taxon-name-part></tp:taxon-name></italic> (261 species), <italic><tp:taxon-name><tp:taxon-name-part taxon-name-part-type="genus" reg="Crataegus">Crataegus</tp:taxon-name-part></tp:taxon-name></italic> (222 species), <italic><tp:taxon-name><tp:taxon-name-part taxon-name-part-type="genus" reg="Cydonia">Cydonia</tp:taxon-name-part></tp:taxon-name></italic> (one species), <italic><tp:taxon-name><tp:taxon-name-part taxon-name-part-type="genus" reg="Dichotomanthes">Dichotomanthes</tp:taxon-name-part></tp:taxon-name></italic> (one species), <italic><tp:taxon-name><tp:taxon-name-part taxon-name-part-type="genus" reg="Hesperomeles">Hesperomeles</tp:taxon-name-part></tp:taxon-name></italic> (11 species), <italic><tp:taxon-name><tp:taxon-name-part taxon-name-part-type="genus" reg="Heteromeles">Heteromeles</tp:taxon-name-part></tp:taxon-name></italic> (one species), <italic><tp:taxon-name><tp:taxon-name-part taxon-name-part-type="genus" reg="Malacomeles">Malacomeles</tp:taxon-name-part></tp:taxon-name></italic> (five species), <italic><tp:taxon-name><tp:taxon-name-part taxon-name-part-type="genus" reg="Malus">Malus</tp:taxon-name-part></tp:taxon-name></italic> (33 species), <italic><tp:taxon-name><tp:taxon-name-part taxon-name-part-type="genus" reg="Osteomeles">Osteomeles</tp:taxon-name-part></tp:taxon-name></italic> (two species), <italic><tp:taxon-name><tp:taxon-name-part taxon-name-part-type="genus" reg="Peraphyllum">Peraphyllum</tp:taxon-name-part></tp:taxon-name></italic> (one species), <italic><tp:taxon-name><tp:taxon-name-part taxon-name-part-type="genus" reg="Phippsiomeles">Phippsiomeles</tp:taxon-name-part></tp:taxon-name></italic> (five species), <italic><tp:taxon-name><tp:taxon-name-part taxon-name-part-type="genus" reg="Photinia">Photinia</tp:taxon-name-part></tp:taxon-name></italic> (27 species), <italic><tp:taxon-name><tp:taxon-name-part taxon-name-part-type="genus" reg="Pourthiaea">Pourthiaea</tp:taxon-name-part></tp:taxon-name></italic> (seven species), <italic><tp:taxon-name><tp:taxon-name-part taxon-name-part-type="genus" reg="Pseudocydonia">Pseudocydonia</tp:taxon-name-part></tp:taxon-name></italic> (one species), <italic><tp:taxon-name><tp:taxon-name-part taxon-name-part-type="genus" reg="Pyracantha">Pyracantha</tp:taxon-name-part></tp:taxon-name></italic> (six species), <italic><tp:taxon-name><tp:taxon-name-part taxon-name-part-type="genus" reg="Pyrus">Pyrus</tp:taxon-name-part></tp:taxon-name></italic> (83 species), <italic><tp:taxon-name><tp:taxon-name-part taxon-name-part-type="genus" reg="Rhaphiolepis">Rhaphiolepis</tp:taxon-name-part></tp:taxon-name></italic> (42 species), <italic><tp:taxon-name><tp:taxon-name-part taxon-name-part-type="genus" reg="Sorbus">Sorbus</tp:taxon-name-part></tp:taxon-name></italic> s.l. (<italic><tp:taxon-name><tp:taxon-name-part taxon-name-part-type="genus" reg="Chamaemespilus">Chamaemespilus</tp:taxon-name-part></tp:taxon-name></italic>, <italic><tp:taxon-name><tp:taxon-name-part taxon-name-part-type="genus" reg="Aria">Aria</tp:taxon-name-part></tp:taxon-name></italic>, <italic><tp:taxon-name><tp:taxon-name-part taxon-name-part-type="genus" reg="Torminalis">Torminalis</tp:taxon-name-part></tp:taxon-name></italic>, <italic><tp:taxon-name><tp:taxon-name-part taxon-name-part-type="genus" reg="Cormus">Cormus</tp:taxon-name-part></tp:taxon-name></italic>, <italic><tp:taxon-name><tp:taxon-name-part taxon-name-part-type="genus" reg="Micromeles">Micromeles</tp:taxon-name-part></tp:taxon-name></italic>, and <italic><tp:taxon-name><tp:taxon-name-part taxon-name-part-type="genus" reg="Sorbus">Sorbus</tp:taxon-name-part></tp:taxon-name></italic> s.s.; ca. 160 species), <italic><tp:taxon-name><tp:taxon-name-part taxon-name-part-type="genus" reg="Stranvaesia">Stranvaesia</tp:taxon-name-part></tp:taxon-name></italic> (three species), and <italic><tp:taxon-name><tp:taxon-name-part taxon-name-part-type="genus" reg="Weniomeles">Weniomeles</tp:taxon-name-part></tp:taxon-name></italic> (two species). 2n = 34.</p></tp:treatment-sec></tp:taxon-treatment>
