# Supplementary material for: ﻿Refining the phylogeny and taxonomy of the apple tribe Maleae (Rosaceae): insights from phylogenomic analyses of 563 plastomes and a taxonomic synopsis of Photinia and its allies in the Old World
Source: PhytoKeys. 2024 May 31;242:161–227. doi: 10.3897/phytokeys.242.117481 (PMC11161682; doi:10.3897/phytokeys.242.117481)
Supplement: XML Treatment for Vauqueliniinae [file phytokeys.242.117481-treatment4.xml]

<!DOCTYPE tp:taxon-treatment
  PUBLIC "-//TaxonX//DTD Taxonomic Treatment Publishing DTD v0 20100105//EN" "tax-treatment-NSO.dtd">
<tp:taxon-treatment xmlns:tp="http://www.plazi.org/taxpub"><tp:treatment-meta><kwd-group><label>Taxon classification</label><kwd>
                <named-content content-type="kingdom">Plantae</named-content>
              </kwd><kwd>
                <named-content content-type="order">Rosales</named-content>
              </kwd><kwd>
                <named-content content-type="family">Rosaceae</named-content>
              </kwd></kwd-group><mixed-citation publication-type="journal"><person-group><name><surname>Wang</surname><given-names>Hui</given-names></name><name><surname>Li</surname><given-names>Xiao-Ya</given-names></name><name><surname>Jiang</surname><given-names>Yan</given-names></name><name><surname>Jin</surname><given-names>Ze-Tao</given-names></name><name><surname>Ma</surname><given-names>Dai-Kun</given-names></name><name><surname>Liu</surname><given-names>Bing</given-names></name><name><surname>Xu</surname><given-names>Chao</given-names></name><name><surname>Ge</surname><given-names>Bin-Jie</given-names></name><name><surname>Wang</surname><given-names>Ting</given-names></name><name><surname>Fan</surname><given-names>Qiang</given-names></name><name><surname>Jin</surname><given-names>Shui-Hu</given-names></name><name><surname>Liu</surname><given-names>Guang-Ning</given-names></name><name><surname>Liu</surname><given-names>Bin-Bin</given-names></name></person-group><article-title>﻿Refining the phylogeny and taxonomy of the apple tribe Maleae (<tp:taxon-name><tp:taxon-name-part taxon-name-part-type="family">Rosaceae</tp:taxon-name-part></tp:taxon-name>): insights from phylogenomic analyses of 563 plastomes and a taxonomic synopsis of <italic><tp:taxon-name><tp:taxon-name-part taxon-name-part-type="genus" reg="Photinia">Photinia</tp:taxon-name-part></tp:taxon-name></italic> and its allies in the Old World</article-title><source>PhytoKeys</source><day>31</day><month>05</month><year>2024</year><volume>242</volume><fpage>161</fpage><lpage>227</lpage><pub-id pub-id-type="doi">10.3897/phytokeys.242.117481</pub-id></mixed-citation></tp:treatment-meta><tp:nomenclature><label>﻿3. Subtribe</label><tp:taxon-name>
              <object-id xmlns:xlink="http://www.w3.org/1999/xlink" content-type="arpha" xlink:type="simple">D944DB99-74A9-5B1E-81EB-497725D37890</object-id>
              <tp:taxon-name-part taxon-name-part-type="subtribe">Vauqueliniinae</tp:taxon-name-part>
              <object-id xmlns:xlink="http://www.w3.org/1999/xlink" content-type="ipni" xlink:type="simple">urn:lsid:ipni.org:names:77342732-1</object-id>
            </tp:taxon-name><tp:taxon-authority>B.B.Liu</tp:taxon-authority><tp:taxon-status xmlns:xlink="http://www.w3.org/1999/xlink" xlink:type="simple">subtr. nov.</tp:taxon-status></tp:nomenclature><tp:treatment-sec sec-type="material" id="SECID0EXDBG"><title>Type.</title><p><bold><italic><tp:taxon-name><tp:taxon-name-part taxon-name-part-type="genus" reg="Vauquelinia">Vauquelinia</tp:taxon-name-part></tp:taxon-name></italic></bold> Corrêa ex Bonpl.</p></tp:treatment-sec><tp:treatment-sec sec-type="description" id="SECID0EHEBG"><title>Description.</title><p>Large shrubs or small trees, evergreen. Leaves simple, coriaceous, with serrate margins. Inflorescences terminal, 15–25+-flowered, compound corymbs. Flowers bisexual, 5-merous. Hypanthium hemispherical. Sepals 5, erect, broadly ovate, valvate. Petals 5, white, oblong-ovate to oblong-obovate. Stamens 18-20. Carpels 5, free from hypanthium, ventrally connate; ovules 2 per cell, ascending, apotropous. Fruits capsules, broadly ovoid, sericeous, ventrally (fully) and dorsally (in distal 1/2) dehiscent, splitting into 5 follicles; hypanthium persistent; sepals persistent, erect; styles persistent. Seeds 2 per follicle. 2n = 30.</p></tp:treatment-sec><tp:treatment-sec sec-type="remarks" id="SECID0EMEBG"><title>Remark.</title><p>This subtribe comprises only one genus, <italic><tp:taxon-name><tp:taxon-name-part taxon-name-part-type="genus" reg="Vauquelinia">Vauquelinia</tp:taxon-name-part></tp:taxon-name></italic>, with about three species distributed in Mexico and the Southwestern United States.</p></tp:treatment-sec></tp:taxon-treatment>
