# Supplementary material for: ﻿Refining the phylogeny and taxonomy of the apple tribe Maleae (Rosaceae): insights from phylogenomic analyses of 563 plastomes and a taxonomic synopsis of Photinia and its allies in the Old World
Source: PhytoKeys. 2024 May 31;242:161–227. doi: 10.3897/phytokeys.242.117481 (PMC11161682; doi:10.3897/phytokeys.242.117481)
Supplement: XML Treatment for Photinia [file phytokeys.242.117481-treatment5.xml]

<!DOCTYPE tp:taxon-treatment
  PUBLIC "-//TaxonX//DTD Taxonomic Treatment Publishing DTD v0 20100105//EN" "tax-treatment-NSO.dtd">
<tp:taxon-treatment xmlns:tp="http://www.plazi.org/taxpub"><tp:treatment-meta><kwd-group><label>Taxon classification</label><kwd>
                <named-content content-type="kingdom">Plantae</named-content>
              </kwd><kwd>
                <named-content content-type="order">Rosales</named-content>
              </kwd><kwd>
                <named-content content-type="family">Rosaceae</named-content>
              </kwd></kwd-group><mixed-citation publication-type="journal"><person-group><name><surname>Wang</surname><given-names>Hui</given-names></name><name><surname>Li</surname><given-names>Xiao-Ya</given-names></name><name><surname>Jiang</surname><given-names>Yan</given-names></name><name><surname>Jin</surname><given-names>Ze-Tao</given-names></name><name><surname>Ma</surname><given-names>Dai-Kun</given-names></name><name><surname>Liu</surname><given-names>Bing</given-names></name><name><surname>Xu</surname><given-names>Chao</given-names></name><name><surname>Ge</surname><given-names>Bin-Jie</given-names></name><name><surname>Wang</surname><given-names>Ting</given-names></name><name><surname>Fan</surname><given-names>Qiang</given-names></name><name><surname>Jin</surname><given-names>Shui-Hu</given-names></name><name><surname>Liu</surname><given-names>Guang-Ning</given-names></name><name><surname>Liu</surname><given-names>Bin-Bin</given-names></name></person-group><article-title>﻿Refining the phylogeny and taxonomy of the apple tribe Maleae (<tp:taxon-name><tp:taxon-name-part taxon-name-part-type="family">Rosaceae</tp:taxon-name-part></tp:taxon-name>): insights from phylogenomic analyses of 563 plastomes and a taxonomic synopsis of <italic><tp:taxon-name><tp:taxon-name-part taxon-name-part-type="genus" reg="Photinia">Photinia</tp:taxon-name-part></tp:taxon-name></italic> and its allies in the Old World</article-title><source>PhytoKeys</source><day>31</day><month>05</month><year>2024</year><volume>242</volume><fpage>161</fpage><lpage>227</lpage><pub-id pub-id-type="doi">10.3897/phytokeys.242.117481</pub-id></mixed-citation></tp:treatment-meta><tp:nomenclature><label>﻿</label><tp:taxon-name>
              <object-id xmlns:xlink="http://www.w3.org/1999/xlink" content-type="arpha" xlink:type="simple">814CE76C-B0D2-5D96-A1F7-48573EE55C45</object-id>
              <tp:taxon-name-part taxon-name-part-type="genus" reg="Photinia">Photinia</tp:taxon-name-part>
            </tp:taxon-name><tp:taxon-authority>Lindl., Bot. Reg. 6: t. 491. 1820.</tp:taxon-authority><tp:taxon-status xmlns:xlink="http://www.w3.org/1999/xlink" xlink:type="simple">nom. cons.</tp:taxon-status></tp:nomenclature><tp:treatment-sec sec-type="material" id="SECID0EHNBG"><title>Type.</title><p><italic><tp:taxon-name><tp:taxon-name-part taxon-name-part-type="genus" reg="Photinia">Photinia</tp:taxon-name-part><tp:taxon-name-part taxon-name-part-type="species" reg="serrulata">serrulata</tp:taxon-name-part></tp:taxon-name></italic> Lindl., nom. illeg. ≡ <italic><tp:taxon-name><tp:taxon-name-part taxon-name-part-type="genus" reg="Crataegus">Crataegus</tp:taxon-name-part><tp:taxon-name-part taxon-name-part-type="species" reg="glabra">glabra</tp:taxon-name-part></tp:taxon-name></italic> Thunb. ≡ <italic><tp:taxon-name><tp:taxon-name-part taxon-name-part-type="genus" reg="Photinia">Photinia</tp:taxon-name-part><tp:taxon-name-part taxon-name-part-type="species" reg="glabra">glabra</tp:taxon-name-part></tp:taxon-name></italic> (Thunb.) Franch. &amp; Sav., type conserved by <xref ref-type="bibr" rid="B58">Nesom and Gandhi (2009)</xref>.</p></tp:treatment-sec><tp:treatment-sec sec-type="remarks" id="SECID0ESOBG"><title>Remark.</title><p>Approximately 27 species and 10 varieties are found across East, South, and Southeast Asia.</p></tp:treatment-sec><ref-list><ref id="B58"><mixed-citation xmlns:xlink="http://www.w3.org/1999/xlink" xlink:type="simple"><person-group><name name-style="western"><surname>Nesom</surname><given-names>GL</given-names></name><name name-style="western"><surname>Gandhi</surname><given-names>KN</given-names></name></person-group> (<year>2009</year>) <article-title>(1884–1885) Proposals to conserve the names <italic><tp:taxon-name><tp:taxon-name-part taxon-name-part-type="genus">Photinia</tp:taxon-name-part></tp:taxon-name></italic>, with a conserved type, and <italic><tp:taxon-name><tp:taxon-name-part taxon-name-part-type="genus">Heteromeles</tp:taxon-name-part></tp:taxon-name></italic> (<tp:taxon-name><tp:taxon-name-part taxon-name-part-type="family">Rosaceae</tp:taxon-name-part></tp:taxon-name>).</article-title><source>Taxon</source><volume>58</volume>(<issue>1</issue>): <fpage>310</fpage>–<lpage>311</lpage>. <ext-link xlink:href="10.1002/tax.581041" ext-link-type="doi" xlink:type="simple">https://doi.org/10.1002/tax.581041</ext-link></mixed-citation></ref></ref-list></tp:taxon-treatment>
