# Supplementary material for: ﻿Refining the phylogeny and taxonomy of the apple tribe Maleae (Rosaceae): insights from phylogenomic analyses of 563 plastomes and a taxonomic synopsis of Photinia and its allies in the Old World
Source: PhytoKeys. 2024 May 31;242:161–227. doi: 10.3897/phytokeys.242.117481 (PMC11161682; doi:10.3897/phytokeys.242.117481)
Supplement: XML Treatment for Photinia chihsiniana [file phytokeys.242.117481-treatment9.xml]

<!DOCTYPE tp:taxon-treatment
  PUBLIC "-//TaxonX//DTD Taxonomic Treatment Publishing DTD v0 20100105//EN" "tax-treatment-NSO.dtd">
<tp:taxon-treatment xmlns:tp="http://www.plazi.org/taxpub"><tp:treatment-meta><kwd-group><label>Taxon classification</label><kwd>
                <named-content content-type="kingdom">Plantae</named-content>
              </kwd><kwd>
                <named-content content-type="order">Rosales</named-content>
              </kwd><kwd>
                <named-content content-type="family">Rosaceae</named-content>
              </kwd></kwd-group><mixed-citation publication-type="journal"><person-group><name><surname>Wang</surname><given-names>Hui</given-names></name><name><surname>Li</surname><given-names>Xiao-Ya</given-names></name><name><surname>Jiang</surname><given-names>Yan</given-names></name><name><surname>Jin</surname><given-names>Ze-Tao</given-names></name><name><surname>Ma</surname><given-names>Dai-Kun</given-names></name><name><surname>Liu</surname><given-names>Bing</given-names></name><name><surname>Xu</surname><given-names>Chao</given-names></name><name><surname>Ge</surname><given-names>Bin-Jie</given-names></name><name><surname>Wang</surname><given-names>Ting</given-names></name><name><surname>Fan</surname><given-names>Qiang</given-names></name><name><surname>Jin</surname><given-names>Shui-Hu</given-names></name><name><surname>Liu</surname><given-names>Guang-Ning</given-names></name><name><surname>Liu</surname><given-names>Bin-Bin</given-names></name></person-group><article-title>﻿Refining the phylogeny and taxonomy of the apple tribe Maleae (<tp:taxon-name><tp:taxon-name-part taxon-name-part-type="family">Rosaceae</tp:taxon-name-part></tp:taxon-name>): insights from phylogenomic analyses of 563 plastomes and a taxonomic synopsis of <italic><tp:taxon-name><tp:taxon-name-part taxon-name-part-type="genus" reg="Photinia">Photinia</tp:taxon-name-part></tp:taxon-name></italic> and its allies in the Old World</article-title><source>PhytoKeys</source><day>31</day><month>05</month><year>2024</year><volume>242</volume><fpage>161</fpage><lpage>227</lpage><pub-id pub-id-type="doi">10.3897/phytokeys.242.117481</pub-id></mixed-citation></tp:treatment-meta><tp:nomenclature><label>﻿4.</label><tp:taxon-name>
              <object-id xmlns:xlink="http://www.w3.org/1999/xlink" content-type="arpha" xlink:type="simple">867AF8E8-01BE-5975-86EA-6416ED7D33ED</object-id>
              <tp:taxon-name-part taxon-name-part-type="genus" reg="Photinia">Photinia</tp:taxon-name-part>
              <tp:taxon-name-part taxon-name-part-type="species" reg="chihsiniana">chihsiniana</tp:taxon-name-part>
            </tp:taxon-name><tp:taxon-authority>K.C.Kuan, Acta Phytotax. Sin. 8(3): 227. 1963.</tp:taxon-authority><tp:nomenclature-citation-list><tp:nomenclature-citation><tp:taxon-name>
                  <tp:taxon-name-part taxon-name-part-type="status">≡</tp:taxon-name-part>
                  <tp:taxon-name-part taxon-name-part-type="genus" reg="Pyrus">Pyrus</tp:taxon-name-part>
                  <tp:taxon-name-part taxon-name-part-type="species" reg="chihsiniana">chihsiniana</tp:taxon-name-part>
                </tp:taxon-name><comment> (K.C.Kuan) M.F.Fay &amp; Christenh., Global Fl. 4: 100. 2018. </comment></tp:nomenclature-citation></tp:nomenclature-citation-list></tp:nomenclature><tp:treatment-sec sec-type="material" id="SECID0EYWBG"><title>Type.</title><p>China. Guangxi: Lingui, 8 May 1950, <italic>C.S. Chung 808097</italic> (holotype: IBK [barcode IBK00062054!]; isotypes: GAC [barcode GAC0010558], IBSC [barcode 0004364!], PE [barcode 00299791!]). ibidem, 22 November 1953, <italic>C.F. Liang 31096</italic> (paratypes: GAC [barcode GAC0010567!], IBSC [barcode 0004332!], KUN [barcode 607115!], PE [barcode 00299793!], SYS [barcode sys00075317!]). Lingui, Yanshan, 20 April 1951, <italic>C.S. Chung 808829</italic> (paratypes: GAC [barcode GAC0010559!], IBSC [barcode 0318308!], PE [barcode 00299794!]). ibidem, <italic>C.S. Chung 808871</italic> (paratypes: GAC [barcode GAC0010557!], IBK [barcode IBK00062057!, IBK00062205!], IBSC [barcode 0318305!, 0318306!]). ibidem, 23 July 1950, <italic>C.S. Chung 808679</italic> (paratypes: GAC [barcode GAC0010573!], IBK [barcode IBK00062224!], IBSC [barcode 0318307!]). Pinglou, 23 April 1958, <italic>Z.Z. Chen 52327</italic> (paratypes: IBK [barcode IBK00062052!, IBK00190808!], IBSC [barcode 0335042!], KUN [barcode 607345!]). Guilin, 8 July 1937, <italic>W.T. Tsang 27773</italic> (paratypes: IBSC [barcode 0318304!], SYS [barcode SYS00074928!]). ibidem, August 1937, <italic>W.T. Tsang 27992</italic> (paratypes: IBSC [barcode 0318303!], SYS [barcode sys00095740!]). ibidem, 29 March 1948, <italic>C.N. Tang 13423</italic> (paratype: IBK [barcode IBK00062056!]).</p></tp:treatment-sec><tp:treatment-sec sec-type="distribution" id="SECID0EQXBG"><title>Distribution.</title><p>China (Guangxi and Hunan).</p></tp:treatment-sec></tp:taxon-treatment>
