# Supplementary material for: ﻿Refining the phylogeny and taxonomy of the apple tribe Maleae (Rosaceae): insights from phylogenomic analyses of 563 plastomes and a taxonomic synopsis of Photinia and its allies in the Old World
Source: PhytoKeys. 2024 May 31;242:161–227. doi: 10.3897/phytokeys.242.117481 (PMC11161682; doi:10.3897/phytokeys.242.117481)
Supplement: XML Treatment for Photinia davidiana var. davidiana [file phytokeys.242.117481-treatment17.xml]

<!DOCTYPE tp:taxon-treatment
  PUBLIC "-//TaxonX//DTD Taxonomic Treatment Publishing DTD v0 20100105//EN" "tax-treatment-NSO.dtd">
<tp:taxon-treatment xmlns:tp="http://www.plazi.org/taxpub"><tp:treatment-meta><kwd-group><label>Taxon classification</label><kwd>
                <named-content content-type="kingdom">Plantae</named-content>
              </kwd><kwd>
                <named-content content-type="order">Rosales</named-content>
              </kwd><kwd>
                <named-content content-type="family">Rosaceae</named-content>
              </kwd></kwd-group><mixed-citation publication-type="journal"><person-group><name><surname>Wang</surname><given-names>Hui</given-names></name><name><surname>Li</surname><given-names>Xiao-Ya</given-names></name><name><surname>Jiang</surname><given-names>Yan</given-names></name><name><surname>Jin</surname><given-names>Ze-Tao</given-names></name><name><surname>Ma</surname><given-names>Dai-Kun</given-names></name><name><surname>Liu</surname><given-names>Bing</given-names></name><name><surname>Xu</surname><given-names>Chao</given-names></name><name><surname>Ge</surname><given-names>Bin-Jie</given-names></name><name><surname>Wang</surname><given-names>Ting</given-names></name><name><surname>Fan</surname><given-names>Qiang</given-names></name><name><surname>Jin</surname><given-names>Shui-Hu</given-names></name><name><surname>Liu</surname><given-names>Guang-Ning</given-names></name><name><surname>Liu</surname><given-names>Bin-Bin</given-names></name></person-group><article-title>﻿Refining the phylogeny and taxonomy of the apple tribe Maleae (<tp:taxon-name><tp:taxon-name-part taxon-name-part-type="family">Rosaceae</tp:taxon-name-part></tp:taxon-name>): insights from phylogenomic analyses of 563 plastomes and a taxonomic synopsis of <italic><tp:taxon-name><tp:taxon-name-part taxon-name-part-type="genus" reg="Photinia">Photinia</tp:taxon-name-part></tp:taxon-name></italic> and its allies in the Old World</article-title><source>PhytoKeys</source><day>31</day><month>05</month><year>2024</year><volume>242</volume><fpage>161</fpage><lpage>227</lpage><pub-id pub-id-type="doi">10.3897/phytokeys.242.117481</pub-id></mixed-citation></tp:treatment-meta><tp:nomenclature><label>﻿9a.</label><tp:taxon-name>
              <object-id xmlns:xlink="http://www.w3.org/1999/xlink" content-type="arpha" xlink:type="simple">55A0AFB1-71C1-5CFF-8FCA-A9076077AADA</object-id>
              <tp:taxon-name-part taxon-name-part-type="genus" reg="Photinia">Photinia</tp:taxon-name-part>
              <tp:taxon-name-part taxon-name-part-type="species" reg="davidiana">davidiana</tp:taxon-name-part>
              <tp:taxon-name-part taxon-name-part-type="infraspecific-rank">var.</tp:taxon-name-part>
              <tp:taxon-name-part taxon-name-part-type="variety" reg="davidiana">davidiana</tp:taxon-name-part>
            </tp:taxon-name><xref ref-type="fig" rid="F5">Fig. 5 Common name: 红豆果树(原变种)(Chinese name)</xref><tp:nomenclature-citation-list><tp:nomenclature-citation><tp:taxon-name>
                  <tp:taxon-name-part taxon-name-part-type="status">=</tp:taxon-name-part>
                  <tp:taxon-name-part taxon-name-part-type="genus" reg="Stranvaesia">Stranvaesia</tp:taxon-name-part>
                  <tp:taxon-name-part taxon-name-part-type="species" reg="integrifolia">integrifolia</tp:taxon-name-part>
                </tp:taxon-name><comment> Stapf, Hooker’s Icon. Pl. 23: t. 2295. 1894. ≡ <tp:taxon-name><tp:taxon-name-part taxon-name-part-type="genus" reg="Photinia">Photinia</tp:taxon-name-part><tp:taxon-name-part taxon-name-part-type="species" reg="havilandii">havilandii</tp:taxon-name-part></tp:taxon-name> Stapf, Bot. Mag. 149: sub t. 9008. 1924, replacement name. Type: MALESIA. Borneo: Kinabalu, <italic>G.D. Haviland 1071</italic> (holotype: K [barcode K000758362!]; isotypes: K [barcode K000758363!], BM [barcode BM000602185!]). Image of holotype available from <ext-link xmlns:xlink="http://www.w3.org/1999/xlink" xlink:href="https://plants.jstor.org/stable/10.5555/al.ap.specimen.k000758362" ext-link-type="uri" xlink:type="simple">https://plants.jstor.org/stable/10.5555/al.ap.specimen.k000758362</ext-link>. </comment></tp:nomenclature-citation><tp:nomenclature-citation><tp:taxon-name>
                  <tp:taxon-name-part taxon-name-part-type="status">=</tp:taxon-name-part>
                  <tp:taxon-name-part taxon-name-part-type="genus" reg="Stranvaesia">Stranvaesia</tp:taxon-name-part>
                  <tp:taxon-name-part taxon-name-part-type="species" reg="henryi">henryi</tp:taxon-name-part>
                </tp:taxon-name><comment> Diels, Bot. Jahrb. Syst. 36(5, Beibl. 82): 52. 1905. Type: CHINA. Sichuan, February 1890, <italic>A. Henry 8953</italic> (lectotype, designated by <xref ref-type="bibr" rid="B79">Vidal (1965</xref>: 232): K [barcode K000758304!]). Image of lectotype available from <ext-link xmlns:xlink="http://www.w3.org/1999/xlink" xlink:href="https://plants.jstor.org/stable/10.5555/al.ap.specimen.k000758304" ext-link-type="uri" xlink:type="simple">https://plants.jstor.org/stable/10.5555/al.ap.specimen.k000758304</ext-link>. </comment></tp:nomenclature-citation><tp:nomenclature-citation><tp:taxon-name>
                  <tp:taxon-name-part taxon-name-part-type="status">=</tp:taxon-name-part>
                  <tp:taxon-name-part taxon-name-part-type="genus" reg="Photinia">Photinia</tp:taxon-name-part>
                  <tp:taxon-name-part taxon-name-part-type="species" reg="niitakayamensis">niitakayamensis</tp:taxon-name-part>
                </tp:taxon-name><comment> Hayata, J. Coll. Sci. Imp. Univ. Tokyo 30(1): 103. 1911. ≡ <tp:taxon-name><tp:taxon-name-part taxon-name-part-type="genus" reg="Stranvaesia">Stranvaesia</tp:taxon-name-part><tp:taxon-name-part taxon-name-part-type="species" reg="niitakayamensis">niitakayamensis</tp:taxon-name-part></tp:taxon-name> (Hayata) Hayata, Icon. Pl. Formosan. 8: 33. 1919. Type: CHINA. Taiwan: Chiayi, Yushan, Mt. Niitaka, <italic>S. Nagasawa 551</italic> (<bold>lectotype, designated here</bold>: KYO [barcode KYO00022357!]; isolectotype: KYO [barcode KYO00022358!]). </comment></tp:nomenclature-citation><tp:nomenclature-citation><tp:taxon-name>
                  <tp:taxon-name-part taxon-name-part-type="status">=</tp:taxon-name-part>
                  <tp:taxon-name-part taxon-name-part-type="genus" reg="Pyrus">Pyrus</tp:taxon-name-part>
                  <tp:taxon-name-part taxon-name-part-type="species" reg="cavaleriei">cavaleriei</tp:taxon-name-part>
                </tp:taxon-name><comment> H.Lév., Repert. Spec. Nov. Regni Veg. 11: 67. 1912. Type: CHINA. Guizhou: Pin-Fa, <italic>J. Cavalerie 3569</italic> (holotype: P [barcode P02143101!]; isotypes: A [barcode 00045576!], E [barcode E00011338!, E00284670!], P [barcode P02143100!, P02143102!]). Image of holotype available from <ext-link xmlns:xlink="http://www.w3.org/1999/xlink" xlink:href="https://plants.jstor.org/stable/10.5555/al.ap.specimen.p02143101" ext-link-type="uri" xlink:type="simple">https://plants.jstor.org/stable/10.5555/al.ap.specimen.p02143101</ext-link>. </comment></tp:nomenclature-citation><tp:nomenclature-citation><tp:taxon-name>
                  <tp:taxon-name-part taxon-name-part-type="status">=</tp:taxon-name-part>
                  <tp:taxon-name-part taxon-name-part-type="genus" reg="Photinia">Photinia</tp:taxon-name-part>
                  <tp:taxon-name-part taxon-name-part-type="species" reg="undulata">undulata</tp:taxon-name-part>
                  <tp:taxon-name-part taxon-name-part-type="infraspecific-rank">var.</tp:taxon-name-part>
                  <tp:taxon-name-part taxon-name-part-type="variety" reg="formosana">formosana</tp:taxon-name-part>
                </tp:taxon-name><comment> Cardot, Notul. Syst. (Paris) 3: 372. 1914. ≡ <tp:taxon-name><tp:taxon-name-part taxon-name-part-type="genus" reg="Photinia">Photinia</tp:taxon-name-part><tp:taxon-name-part taxon-name-part-type="species" reg="davidiana">davidiana</tp:taxon-name-part><tp:taxon-name-part taxon-name-part-type="infraspecific-rank">var.</tp:taxon-name-part><tp:taxon-name-part taxon-name-part-type="variety" reg="formosana">formosana</tp:taxon-name-part></tp:taxon-name> (Cardot) H.Ohashi &amp; Iketani, J. Jap. Bot. 69(1): 22. 1994. Type: CHINA. Formose (Taiwan): Arisan (Alishan), <italic>L.U. Faurie 77</italic> (lectotype, designated by <xref ref-type="bibr" rid="B81">Wang et al. (2018</xref>: 90): P [barcode P02143109!]). Image of lectotype available from <ext-link xmlns:xlink="http://www.w3.org/1999/xlink" xlink:href="https://plants.jstor.org/stable/10.5555/al.ap.specimen.p02143109" ext-link-type="uri" xlink:type="simple">https://plants.jstor.org/stable/10.5555/al.ap.specimen.p02143109</ext-link>. </comment></tp:nomenclature-citation><tp:nomenclature-citation><tp:taxon-name>
                  <tp:taxon-name-part taxon-name-part-type="status">=</tp:taxon-name-part>
                  <tp:taxon-name-part taxon-name-part-type="genus" reg="Photinia">Photinia</tp:taxon-name-part>
                  <tp:taxon-name-part taxon-name-part-type="species" reg="davidiana">davidiana</tp:taxon-name-part>
                  <tp:taxon-name-part taxon-name-part-type="infraspecific-rank">f.</tp:taxon-name-part>
                  <tp:taxon-name-part taxon-name-part-type="form" reg="latifolia">latifolia</tp:taxon-name-part>
                </tp:taxon-name><comment> Cardot, Bull. Mus. Natl. Hist. Nat. 25(5): 399. 1919. Type: CHINA. Yunnan: bois de Kou-toui, au-dessus de Mo-so-yn, <italic>J.M. Delavay 3978</italic> (holotype: L [barcode 1901178!]). </comment></tp:nomenclature-citation><tp:nomenclature-citation><tp:taxon-name>
                  <tp:taxon-name-part taxon-name-part-type="status">=</tp:taxon-name-part>
                  <tp:taxon-name-part taxon-name-part-type="genus" reg="Stranvaesia">Stranvaesia</tp:taxon-name-part>
                  <tp:taxon-name-part taxon-name-part-type="species" reg="salicifolia">salicifolia</tp:taxon-name-part>
                </tp:taxon-name><comment> Hutch., Bot. Mag. 146: t. 8862. 1920. ≡ <tp:taxon-name><tp:taxon-name-part taxon-name-part-type="genus" reg="Stranvaesia">Stranvaesia</tp:taxon-name-part><tp:taxon-name-part taxon-name-part-type="species" reg="davidiana">davidiana</tp:taxon-name-part><tp:taxon-name-part taxon-name-part-type="infraspecific-rank">var.</tp:taxon-name-part><tp:taxon-name-part taxon-name-part-type="variety" reg="salicifolia">salicifolia</tp:taxon-name-part></tp:taxon-name> (Hutch.) Rehder, J. Arnold Arbor.7(1): 29. 1926. Type: CHINA. Hupeh (Hubei): north and south of Ichang, alt. 1300–2000 m, October 1907, <italic>E.H. Wilson 382a</italic> (<bold>lectotype, designated here</bold>: A [barcode 00045607!]). Image of lectotype available from <ext-link xmlns:xlink="http://www.w3.org/1999/xlink" xlink:href="https://plants.jstor.org/stable/10.5555/al.ap.specimen.a00045607" ext-link-type="uri" xlink:type="simple">https://plants.jstor.org/stable/10.5555/al.ap.specimen.a00045607</ext-link>. </comment></tp:nomenclature-citation></tp:nomenclature-citation-list></tp:nomenclature><tp:treatment-sec sec-type="distribution" id="SECID0EGQAI"><title>Distribution.</title><p>China (Gansu, Guangxi, Guizhou, Hubei, Jiangxi, Shaanxi, Sichuan, Taiwan, Yunnan) and Malaysia (Kinabalu).</p><fig id="F5" position="float" orientation="portrait"><object-id xmlns:xlink="http://www.w3.org/1999/xlink" content-type="doi" xlink:type="simple">10.3897/phytokeys.242.117481.figure5</object-id><object-id xmlns:xlink="http://www.w3.org/1999/xlink" content-type="arpha" xlink:type="simple">D2E308E7-0E09-5C92-83CE-F7C972328CA9</object-id><label>Figure 5.</label><caption><p>Fine structure of <italic><tp:taxon-name><tp:taxon-name-part taxon-name-part-type="genus" reg="Photinia">Photinia</tp:taxon-name-part><tp:taxon-name-part taxon-name-part-type="species" reg="davidiana">davidiana</tp:taxon-name-part></tp:taxon-name></italic>, encompassing various developmental stages and perspectives. <bold>A</bold> inflorescence branch <bold>B</bold> top view of a single flower <bold>C</bold> inflorescence branchlet <bold>D, G</bold> stamens <bold>E</bold> top view of an unopened flower <bold>F</bold> longitudinal section through the ovary <bold>H</bold> dissected flower showing internal structures <bold>I</bold> cross-section of the immature ovary <bold>J</bold> infructescence branch <bold>K</bold> infructescence branchlet <bold>L</bold> mature fruit <bold>M</bold> fruit, viewed from above <bold>N</bold> cross-sections of fruit <bold>O</bold> longitudinal section of fruit. The inflorescence branches (<bold>A–I</bold>) were collected on April 15, 2024, while the infructescence branches (<bold>J–O</bold>) were gathered on October 7, 2023. Yan-Li Wen was responsible for the collection of all fresh specimens at the Kunming Institute of Botany, Chinese Academy of Sciences (Yunnan, China). Furthermore, Bin-Jie Ge (Chenshan Botanical Garden, Shanghai, China) dissected and photographed all the samples.</p></caption><graphic xmlns:xlink="http://www.w3.org/1999/xlink" xlink:href="phytokeys-242-161_article-117481__-g005.jpg" position="float" orientation="portrait" xlink:type="simple" id="oo_1060365.jpg"><uri content-type="original_file" xlink:type="simple">https://binary.pensoft.net/fig/1060365</uri></graphic></fig></tp:treatment-sec><ref-list><ref id="B79"><mixed-citation xmlns:xlink="http://www.w3.org/1999/xlink" xlink:type="simple"><person-group><name name-style="western"><surname>Vidal</surname><given-names>JE</given-names></name></person-group> (<year>1965</year>) <article-title>Notes sur Quelques <tp:taxon-name><tp:taxon-name-part taxon-name-part-type="family">Rosaceae</tp:taxon-name-part></tp:taxon-name> Asiatiques (II).</article-title><source>Adansonia</source><volume>5</volume>: <fpage>221</fpage>–<lpage>236</lpage>.</mixed-citation></ref><ref id="B81"><mixed-citation xmlns:xlink="http://www.w3.org/1999/xlink" xlink:type="simple"><person-group><name name-style="western"><surname>Wang</surname><given-names>LY</given-names></name><name name-style="western"><surname>Feng</surname><given-names>HZ</given-names></name><name name-style="western"><surname>Guo</surname><given-names>W</given-names></name><name name-style="western"><surname>Fan</surname><given-names>Q</given-names></name><name name-style="western"><surname>Chen</surname><given-names>SF</given-names></name><name name-style="western"><surname>Liao</surname><given-names>WB</given-names></name></person-group> (<year>2018</year>) <article-title>The identity of <italic><tp:taxon-name><tp:taxon-name-part taxon-name-part-type="genus">Stranvaesia</tp:taxon-name-part><tp:taxon-name-part taxon-name-part-type="species">microphylla</tp:taxon-name-part></tp:taxon-name></italic> (<tp:taxon-name><tp:taxon-name-part taxon-name-part-type="family">Rosaceae</tp:taxon-name-part></tp:taxon-name>, Maleae) from Vietnam.</article-title><source>Phytotaxa</source><volume>361</volume>(<issue>1</issue>): <fpage>87</fpage>–<lpage>96</lpage>. <ext-link xlink:href="10.11646/phytotaxa.361.1.7" ext-link-type="doi" xlink:type="simple">https://doi.org/10.11646/phytotaxa.361.1.7</ext-link></mixed-citation></ref></ref-list></tp:taxon-treatment>
