# Supplementary material for: ﻿Refining the phylogeny and taxonomy of the apple tribe Maleae (Rosaceae): insights from phylogenomic analyses of 563 plastomes and a taxonomic synopsis of Photinia and its allies in the Old World
Source: PhytoKeys. 2024 May 31;242:161–227. doi: 10.3897/phytokeys.242.117481 (PMC11161682; doi:10.3897/phytokeys.242.117481)
Supplement: XML Treatment for Photinia griffithii [file phytokeys.242.117481-treatment20.xml]

<!DOCTYPE tp:taxon-treatment
  PUBLIC "-//TaxonX//DTD Taxonomic Treatment Publishing DTD v0 20100105//EN" "tax-treatment-NSO.dtd">
<tp:taxon-treatment xmlns:tp="http://www.plazi.org/taxpub"><tp:treatment-meta><kwd-group><label>Taxon classification</label><kwd>
                <named-content content-type="kingdom">Plantae</named-content>
              </kwd><kwd>
                <named-content content-type="order">Rosales</named-content>
              </kwd><kwd>
                <named-content content-type="family">Rosaceae</named-content>
              </kwd></kwd-group><mixed-citation publication-type="journal"><person-group><name><surname>Wang</surname><given-names>Hui</given-names></name><name><surname>Li</surname><given-names>Xiao-Ya</given-names></name><name><surname>Jiang</surname><given-names>Yan</given-names></name><name><surname>Jin</surname><given-names>Ze-Tao</given-names></name><name><surname>Ma</surname><given-names>Dai-Kun</given-names></name><name><surname>Liu</surname><given-names>Bing</given-names></name><name><surname>Xu</surname><given-names>Chao</given-names></name><name><surname>Ge</surname><given-names>Bin-Jie</given-names></name><name><surname>Wang</surname><given-names>Ting</given-names></name><name><surname>Fan</surname><given-names>Qiang</given-names></name><name><surname>Jin</surname><given-names>Shui-Hu</given-names></name><name><surname>Liu</surname><given-names>Guang-Ning</given-names></name><name><surname>Liu</surname><given-names>Bin-Bin</given-names></name></person-group><article-title>﻿Refining the phylogeny and taxonomy of the apple tribe Maleae (<tp:taxon-name><tp:taxon-name-part taxon-name-part-type="family">Rosaceae</tp:taxon-name-part></tp:taxon-name>): insights from phylogenomic analyses of 563 plastomes and a taxonomic synopsis of <italic><tp:taxon-name><tp:taxon-name-part taxon-name-part-type="genus" reg="Photinia">Photinia</tp:taxon-name-part></tp:taxon-name></italic> and its allies in the Old World</article-title><source>PhytoKeys</source><day>31</day><month>05</month><year>2024</year><volume>242</volume><fpage>161</fpage><lpage>227</lpage><pub-id pub-id-type="doi">10.3897/phytokeys.242.117481</pub-id></mixed-citation></tp:treatment-meta><tp:nomenclature><label>﻿11.</label><tp:taxon-name>
              <object-id xmlns:xlink="http://www.w3.org/1999/xlink" content-type="arpha" xlink:type="simple">97B4515F-55D3-5B85-AC57-FE6E91C753C7</object-id>
              <tp:taxon-name-part taxon-name-part-type="genus" reg="Photinia">Photinia</tp:taxon-name-part>
              <tp:taxon-name-part taxon-name-part-type="species" reg="griffithii">griffithii</tp:taxon-name-part>
            </tp:taxon-name><tp:taxon-authority>Decne., Nouv. Arch. Mus. Hist. Nat. 10: 142. 1874.</tp:taxon-authority><xref ref-type="fig" rid="F6">Fig. 6 Common name: 球花石楠 (Chinese name); pinyin (spelled as sounds in Chinese): qiu hua shi nan</xref><tp:nomenclature-citation-list><tp:nomenclature-citation><tp:taxon-name>
                  <tp:taxon-name-part taxon-name-part-type="status">≡</tp:taxon-name-part>
                  <tp:taxon-name-part taxon-name-part-type="genus" reg="Eriobotrya">Eriobotrya</tp:taxon-name-part>
                  <tp:taxon-name-part taxon-name-part-type="species" reg="griffithii">griffithii</tp:taxon-name-part>
                </tp:taxon-name><comment> (Decne.) Franch., Pl. Delavay. 1: 224. 1890. ≡ <tp:taxon-name><tp:taxon-name-part taxon-name-part-type="genus" reg="Photinia">Photinia</tp:taxon-name-part><tp:taxon-name-part taxon-name-part-type="species" reg="serrulata">serrulata</tp:taxon-name-part><tp:taxon-name-part taxon-name-part-type="infraspecific-rank">var.</tp:taxon-name-part><tp:taxon-name-part taxon-name-part-type="variety" reg="congestiflora">congestiflora</tp:taxon-name-part></tp:taxon-name> Cardot, Notul. Syst. (Paris) 3: 373. 1918. nom. superfl. ≡ <tp:taxon-name><tp:taxon-name-part taxon-name-part-type="genus" reg="Pyrus">Pyrus</tp:taxon-name-part><tp:taxon-name-part taxon-name-part-type="species" reg="griffithiana">griffithiana</tp:taxon-name-part></tp:taxon-name> M.F.Fay &amp; Christenh.; Global Fl. 4: 105. 2018. </comment></tp:nomenclature-citation><tp:nomenclature-citation><tp:taxon-name>
                  <tp:taxon-name-part taxon-name-part-type="status">=</tp:taxon-name-part>
                  <tp:taxon-name-part taxon-name-part-type="genus" reg="Photinia">Photinia</tp:taxon-name-part>
                  <tp:taxon-name-part taxon-name-part-type="species" reg="glomerata">glomerata</tp:taxon-name-part>
                </tp:taxon-name><comment> Rehder &amp; E.H.Wilson, Pl. Wilson. (Sargent) 1(2): 190. 1912. ≡ <tp:taxon-name><tp:taxon-name-part taxon-name-part-type="genus" reg="Pyrus">Pyrus</tp:taxon-name-part><tp:taxon-name-part taxon-name-part-type="species" reg="glomerata">glomerata</tp:taxon-name-part></tp:taxon-name> (Rehder &amp; E.H.Wilson) M.F.Fay &amp; Christenh., Global Fl. 4: 105. 2018. Type: CHINA. Yunnan, Szemao, <italic>A. Henry 11716</italic> (lectotype, selected by <xref ref-type="bibr" rid="B79">Vidal (1965</xref>: 226), first step; second step, designated by <xref ref-type="bibr" rid="B82">Wang et al. (2019</xref>: 599): E [barcode E00011310!]; isolectotypes: A [barcode 00038560!], K [barcode K000758251!], MO [barcode MO-255089!], US [barcode 00097496!]). <italic>A. Henry 11716A</italic> (syntypes: US [barcode 00097497!], A [barcode 00045567!, 00045568!], E [barcode E00284676!], K [barcode K000758252!], MO [barcode MO-255088!]). Image of lectotype available from <ext-link xmlns:xlink="http://www.w3.org/1999/xlink" xlink:href="https://plants.jstor.org/stable/10.5555/al.ap.specimen.e00011310" ext-link-type="uri" xlink:type="simple">https://plants.jstor.org/stable/10.5555/al.ap.specimen.e00011310</ext-link>. </comment></tp:nomenclature-citation><tp:nomenclature-citation><tp:taxon-name>
                  <tp:taxon-name-part taxon-name-part-type="status">=</tp:taxon-name-part>
                  <tp:taxon-name-part taxon-name-part-type="genus" reg="Photinia">Photinia</tp:taxon-name-part>
                  <tp:taxon-name-part taxon-name-part-type="species" reg="franchetiana">franchetiana</tp:taxon-name-part>
                </tp:taxon-name><comment> Diels, Notes Roy. Bot. Gard. Edinburgh 5: 272. 1912. Type: CHINA. Yunnan, <italic>G. Forrest 487</italic> (holotype: E [barcode E00011311!]). Image of holotype available from <ext-link xmlns:xlink="http://www.w3.org/1999/xlink" xlink:href="https://plants.jstor.org/stable/10.5555/al.ap.specimen.e00011311" ext-link-type="uri" xlink:type="simple">https://plants.jstor.org/stable/10.5555/al.ap.specimen.e00011311</ext-link></comment></tp:nomenclature-citation><tp:nomenclature-citation><tp:taxon-name>
                  <tp:taxon-name-part taxon-name-part-type="status">=</tp:taxon-name-part>
                  <tp:taxon-name-part taxon-name-part-type="genus" reg="Photinia">Photinia</tp:taxon-name-part>
                  <tp:taxon-name-part taxon-name-part-type="species" reg="glomerata">glomerata</tp:taxon-name-part>
                  <tp:taxon-name-part taxon-name-part-type="authority">Rehder &amp; E.H.Wilson</tp:taxon-name-part>
                  <tp:taxon-name-part taxon-name-part-type="infraspecific-rank">var.</tp:taxon-name-part>
                  <tp:taxon-name-part taxon-name-part-type="variety" reg="cuneata">cuneata</tp:taxon-name-part>
                </tp:taxon-name><comment> T.T.Yu, Acta Phytotax. Sin. 8(3): 227. 1963. Type: CHINA. Yunnan, Yung-jen, <italic>H.T. Tsai 52879</italic> (holotype: PE [barcode 00336359!]; isotypes: IBSC [barcode 0318765!], PE [barcode 00336360!], A [barcode 00137699!], NAS [barcode NAS00071255!], KUN [barcode 608247!]). </comment></tp:nomenclature-citation><tp:nomenclature-citation><tp:taxon-name>
                  <tp:taxon-name-part taxon-name-part-type="status">=</tp:taxon-name-part>
                  <tp:taxon-name-part taxon-name-part-type="genus" reg="Photinia">Photinia</tp:taxon-name-part>
                  <tp:taxon-name-part taxon-name-part-type="species" reg="glomerata">glomerata</tp:taxon-name-part>
                  <tp:taxon-name-part taxon-name-part-type="authority">Rehder &amp; E.H.Wilson</tp:taxon-name-part>
                  <tp:taxon-name-part taxon-name-part-type="infraspecific-rank">var.</tp:taxon-name-part>
                  <tp:taxon-name-part taxon-name-part-type="variety" reg="microphylla">microphylla</tp:taxon-name-part>
                </tp:taxon-name><comment> T.T.Yu, Acta Phytotax. Sin. 8(3): 227. 1963. Type: CHINA. Yunnan, Teng-chuan, Mt. Chih-shan, <italic>R.C. Ching 24894</italic> (holotype: PE [barcode 00336361!]; isotypes: PE [barcode 00336291!], KUN [barcode 607608!]). </comment></tp:nomenclature-citation><tp:nomenclature-citation><tp:taxon-name>
                  <tp:taxon-name-part taxon-name-part-type="status">=</tp:taxon-name-part>
                  <tp:taxon-name-part taxon-name-part-type="genus" reg="Photinia">Photinia</tp:taxon-name-part>
                  <tp:taxon-name-part taxon-name-part-type="species" reg="semiserrata">semiserrata</tp:taxon-name-part>
                </tp:taxon-name><comment> H.Li, Fl. Dulongjian Reg. 131. 1993, nom. nud. </comment></tp:nomenclature-citation></tp:nomenclature-citation-list></tp:nomenclature><tp:treatment-sec sec-type="material" id="SECID0EJBBI"><title>Type.</title><p>Bhutan. Himalaya orientalis, 1837–1838, <italic>Griffith 2087</italic> (lectotype, designated by <xref ref-type="bibr" rid="B82">Wang et al. (2019</xref>: 599): P [barcode P02143170!]; isotypes: K [barcode K000758185!], L [barcode L0019505!], M [barcode M-0213887!]). Image of lectotype available from <ext-link xmlns:xlink="http://www.w3.org/1999/xlink" xlink:href="https://plants.jstor.org/stable/10.5555/al.ap.specimen.p02143170" ext-link-type="uri" xlink:type="simple">https://plants.jstor.org/stable/10.5555/al.ap.specimen.p02143170</ext-link>.</p><fig id="F6" position="float" orientation="portrait"><object-id xmlns:xlink="http://www.w3.org/1999/xlink" content-type="doi" xlink:type="simple">10.3897/phytokeys.242.117481.figure6</object-id><object-id xmlns:xlink="http://www.w3.org/1999/xlink" content-type="arpha" xlink:type="simple">C9428B73-8135-5782-904F-C746AE762CC6</object-id><label>Figure 6.</label><caption><p>Fine structure of <italic><tp:taxon-name><tp:taxon-name-part taxon-name-part-type="genus" reg="Photinia">Photinia</tp:taxon-name-part><tp:taxon-name-part taxon-name-part-type="species" reg="griffithii">griffithii</tp:taxon-name-part></tp:taxon-name></italic>, encompassing various developmental stages and perspectives. <bold>A</bold> inflorescence branch <bold>B</bold> inflorescence branchlet <bold>C</bold> bottom perspective of an individual flower <bold>D</bold> top view of a single flower <bold>E</bold> longitudinal section through the ovary <bold>F</bold> dissected flower showing internal structures <bold>G</bold> an infructescence branch <bold>H</bold> infructescence branchlet <bold>I</bold> fruit, viewed from above <bold>J</bold> cross-sections of fruit <bold>K</bold> longitudinal section of fruit. The inflorescence branches (<bold>A–F</bold>) were collected on April 15, 2024, while the infructescence branches (<bold>G–K</bold>) were gathered on October 7, 2023. Yan-Li Wen was responsible for the collection of all fresh specimens at the Kunming Institute of Botany, Chinese Academy of Sciences (Yunnan, China). Furthermore, Bin-Jie Ge (Chenshan Botanical Garden, Shanghai, China) dissected and photographed all the samples.</p></caption><graphic xmlns:xlink="http://www.w3.org/1999/xlink" xlink:href="phytokeys-242-161_article-117481__-g006.jpg" position="float" orientation="portrait" xlink:type="simple" id="oo_1060366.jpg"><uri content-type="original_file" xlink:type="simple">https://binary.pensoft.net/fig/1060366</uri></graphic></fig></tp:treatment-sec><tp:treatment-sec sec-type="distribution" id="SECID0EMDBI"><title>Distribution.</title><p>Bhdan and China (Hubei, Sichuan, and Yunnan).</p></tp:treatment-sec><ref-list><ref id="B79"><mixed-citation xmlns:xlink="http://www.w3.org/1999/xlink" xlink:type="simple"><person-group><name name-style="western"><surname>Vidal</surname><given-names>JE</given-names></name></person-group> (<year>1965</year>) <article-title>Notes sur Quelques <tp:taxon-name><tp:taxon-name-part taxon-name-part-type="family">Rosaceae</tp:taxon-name-part></tp:taxon-name> Asiatiques (II).</article-title><source>Adansonia</source><volume>5</volume>: <fpage>221</fpage>–<lpage>236</lpage>.</mixed-citation></ref><ref id="B82"><mixed-citation xmlns:xlink="http://www.w3.org/1999/xlink" xlink:type="simple"><person-group><name name-style="western"><surname>Wang</surname><given-names>LY</given-names></name><name name-style="western"><surname>Feng</surname><given-names>HZ</given-names></name><name name-style="western"><surname>Fan</surname><given-names>Q</given-names></name><name name-style="western"><surname>Chen</surname><given-names>SF</given-names></name><name name-style="western"><surname>Guo</surname><given-names>W</given-names></name><name name-style="western"><surname>Liao</surname><given-names>WB</given-names></name></person-group> (<year>2019</year>) <article-title>(2695) Proposal to conserve the name <italic><tp:taxon-name><tp:taxon-name-part taxon-name-part-type="genus">Photinia</tp:taxon-name-part><tp:taxon-name-part taxon-name-part-type="species">glomerata</tp:taxon-name-part></tp:taxon-name></italic> against <italic><tp:taxon-name><tp:taxon-name-part taxon-name-part-type="genus">P.</tp:taxon-name-part><tp:taxon-name-part taxon-name-part-type="species">griffithii</tp:taxon-name-part></tp:taxon-name></italic> (<tp:taxon-name><tp:taxon-name-part taxon-name-part-type="family">Rosaceae</tp:taxon-name-part></tp:taxon-name>).</article-title><source>Taxon</source><volume>68</volume>(<issue>3</issue>): <fpage>599</fpage>–<lpage>600</lpage>. <ext-link xlink:href="10.1002/tax.12082" ext-link-type="doi" xlink:type="simple">https://doi.org/10.1002/tax.12082</ext-link></mixed-citation></ref></ref-list></tp:taxon-treatment>
