# Supplementary material for: ﻿Refining the phylogeny and taxonomy of the apple tribe Maleae (Rosaceae): insights from phylogenomic analyses of 563 plastomes and a taxonomic synopsis of Photinia and its allies in the Old World
Source: PhytoKeys. 2024 May 31;242:161–227. doi: 10.3897/phytokeys.242.117481 (PMC11161682; doi:10.3897/phytokeys.242.117481)
Supplement: XML Treatment for Photinia integrifolia [file phytokeys.242.117481-treatment21.xml]

<!DOCTYPE tp:taxon-treatment
  PUBLIC "-//TaxonX//DTD Taxonomic Treatment Publishing DTD v0 20100105//EN" "tax-treatment-NSO.dtd">
<tp:taxon-treatment xmlns:tp="http://www.plazi.org/taxpub"><tp:treatment-meta><kwd-group><label>Taxon classification</label><kwd>
                <named-content content-type="kingdom">Plantae</named-content>
              </kwd><kwd>
                <named-content content-type="order">Rosales</named-content>
              </kwd><kwd>
                <named-content content-type="family">Rosaceae</named-content>
              </kwd></kwd-group><mixed-citation publication-type="journal"><person-group><name><surname>Wang</surname><given-names>Hui</given-names></name><name><surname>Li</surname><given-names>Xiao-Ya</given-names></name><name><surname>Jiang</surname><given-names>Yan</given-names></name><name><surname>Jin</surname><given-names>Ze-Tao</given-names></name><name><surname>Ma</surname><given-names>Dai-Kun</given-names></name><name><surname>Liu</surname><given-names>Bing</given-names></name><name><surname>Xu</surname><given-names>Chao</given-names></name><name><surname>Ge</surname><given-names>Bin-Jie</given-names></name><name><surname>Wang</surname><given-names>Ting</given-names></name><name><surname>Fan</surname><given-names>Qiang</given-names></name><name><surname>Jin</surname><given-names>Shui-Hu</given-names></name><name><surname>Liu</surname><given-names>Guang-Ning</given-names></name><name><surname>Liu</surname><given-names>Bin-Bin</given-names></name></person-group><article-title>﻿Refining the phylogeny and taxonomy of the apple tribe Maleae (<tp:taxon-name><tp:taxon-name-part taxon-name-part-type="family">Rosaceae</tp:taxon-name-part></tp:taxon-name>): insights from phylogenomic analyses of 563 plastomes and a taxonomic synopsis of <italic><tp:taxon-name><tp:taxon-name-part taxon-name-part-type="genus" reg="Photinia">Photinia</tp:taxon-name-part></tp:taxon-name></italic> and its allies in the Old World</article-title><source>PhytoKeys</source><day>31</day><month>05</month><year>2024</year><volume>242</volume><fpage>161</fpage><lpage>227</lpage><pub-id pub-id-type="doi">10.3897/phytokeys.242.117481</pub-id></mixed-citation></tp:treatment-meta><tp:nomenclature><label>﻿12.</label><tp:taxon-name>
              <object-id xmlns:xlink="http://www.w3.org/1999/xlink" content-type="arpha" xlink:type="simple">43491439-452F-5818-A1EE-28B2D92C548E</object-id>
              <tp:taxon-name-part taxon-name-part-type="genus" reg="Photinia">Photinia</tp:taxon-name-part>
              <tp:taxon-name-part taxon-name-part-type="species" reg="integrifolia">integrifolia</tp:taxon-name-part>
            </tp:taxon-name><tp:taxon-authority>Lindl., Trans. Linn. Soc. London 13(1): 103, t. 10. 1821.</tp:taxon-authority><tp:nomenclature-citation-list><tp:nomenclature-citation><tp:taxon-name>
                  <tp:taxon-name-part taxon-name-part-type="status">≡</tp:taxon-name-part>
                  <tp:taxon-name-part taxon-name-part-type="genus" reg="Eriobotrya">Eriobotrya</tp:taxon-name-part>
                  <tp:taxon-name-part taxon-name-part-type="species" reg="integrifolia">integrifolia</tp:taxon-name-part>
                </tp:taxon-name><comment> (Lindl.) Kurz, J. Asiat. Soc. Bengal, Pt. 2, Nat. Hist. 45(4): 304. 1877. ≡ <tp:taxon-name><tp:taxon-name-part taxon-name-part-type="genus" reg="Pyrus">Pyrus</tp:taxon-name-part><tp:taxon-name-part taxon-name-part-type="species" reg="integrifolia">integrifolia</tp:taxon-name-part></tp:taxon-name> (Lindl.) M.F.Fay &amp; Christenh., Global Fl. 4: 108. 2018. </comment></tp:nomenclature-citation></tp:nomenclature-citation-list></tp:nomenclature><tp:treatment-sec sec-type="material" id="SECID0EOFBI"><title>Type.</title><p>Nepal. 7 November 1821, <italic>Wallich 669</italic> (lectotype, selected by <xref ref-type="bibr" rid="B25">Kalkman (1973</xref>: 419) ‘holotype’, first step; second step, designated by <xref ref-type="bibr" rid="B60">Pathak et al. (2019</xref>: 184): K [barcode K001111555!]; isolectotypes: E [barcode E00011312!], GH [barcode 00045579!], GZU [barcode 000283019!], K [barcode K000758314!, K001111556!], L [barcode L0019506!, L0019507!], P [barcode P02143206!], NY [barcode 00436120!]). Image of lectotype available from <ext-link xmlns:xlink="http://www.w3.org/1999/xlink" xlink:href="https://plants.jstor.org/stable/10.5555/al.ap.specimen.k001111555" ext-link-type="uri" xlink:type="simple">https://plants.jstor.org/stable/10.5555/al.ap.specimen.k001111555</ext-link>.</p></tp:treatment-sec><tp:treatment-sec sec-type="distribution" id="SECID0EDGBI"><title>Distribution.</title><p>Bangladesh, Bhutan, China (Guangxi, Guizhou, Tibet, Yunnan), India (Arunachal Pradesh, Assam, Manipur, Meghalaya, Sikkim, Tamil Nadu, Uttar Pradesh, West Bengal), Indonesia (Gunung Ulu Kali, Pahan, Java, Lesser Sunda Isl.), Laos, Myanmar (Chin, Kachin, Mandalay, Sagaing), Nepal, Thailand, and Vietnam.</p></tp:treatment-sec><ref-list><ref id="B25"><mixed-citation xmlns:xlink="http://www.w3.org/1999/xlink" xlink:type="simple"><person-group><name name-style="western"><surname>Kalkman</surname><given-names>C</given-names></name></person-group> (<year>1973</year>) <article-title>The Malesian species of the subfamily <tp:taxon-name><tp:taxon-name-part taxon-name-part-type="subfamily">Maloideae</tp:taxon-name-part></tp:taxon-name>.</article-title><source>Blumea</source><volume>21</volume>: <fpage>413</fpage>–<lpage>442</lpage>.</mixed-citation></ref><ref id="B60"><mixed-citation xmlns:xlink="http://www.w3.org/1999/xlink" xlink:type="simple"><person-group><name name-style="western"><surname>Pathak</surname><given-names>ML</given-names></name><name name-style="western"><surname>Idrees</surname><given-names>M</given-names></name><name name-style="western"><surname>Gao</surname><given-names>Y</given-names></name><name name-style="western"><surname>Gao</surname><given-names>X</given-names></name></person-group> (<year>2019</year>) <article-title>A taxonomic revision of <italic><tp:taxon-name><tp:taxon-name-part taxon-name-part-type="genus">Photinia</tp:taxon-name-part><tp:taxon-name-part taxon-name-part-type="species">integrifolia</tp:taxon-name-part></tp:taxon-name></italic> (<tp:taxon-name><tp:taxon-name-part taxon-name-part-type="family">Rosaceae</tp:taxon-name-part></tp:taxon-name>).</article-title><source>Phytotaxa</source><volume>401</volume>(<issue>3</issue>): <fpage>179</fpage>–<lpage>189</lpage>. <ext-link xlink:href="10.11646/phytotaxa.401.3.3" ext-link-type="doi" xlink:type="simple">https://doi.org/10.11646/phytotaxa.401.3.3</ext-link></mixed-citation></ref></ref-list></tp:taxon-treatment>
