# Supplementary material for: ﻿Refining the phylogeny and taxonomy of the apple tribe Maleae (Rosaceae): insights from phylogenomic analyses of 563 plastomes and a taxonomic synopsis of Photinia and its allies in the Old World
Source: PhytoKeys. 2024 May 31;242:161–227. doi: 10.3897/phytokeys.242.117481 (PMC11161682; doi:10.3897/phytokeys.242.117481)
Supplement: XML Treatment for Photinia integrifolia var. integrifolia [file phytokeys.242.117481-treatment22.xml]

<!DOCTYPE tp:taxon-treatment
  PUBLIC "-//TaxonX//DTD Taxonomic Treatment Publishing DTD v0 20100105//EN" "tax-treatment-NSO.dtd">
<tp:taxon-treatment xmlns:tp="http://www.plazi.org/taxpub"><tp:treatment-meta><kwd-group><label>Taxon classification</label><kwd>
                <named-content content-type="kingdom">Plantae</named-content>
              </kwd><kwd>
                <named-content content-type="order">Rosales</named-content>
              </kwd><kwd>
                <named-content content-type="family">Rosaceae</named-content>
              </kwd></kwd-group><mixed-citation publication-type="journal"><person-group><name><surname>Wang</surname><given-names>Hui</given-names></name><name><surname>Li</surname><given-names>Xiao-Ya</given-names></name><name><surname>Jiang</surname><given-names>Yan</given-names></name><name><surname>Jin</surname><given-names>Ze-Tao</given-names></name><name><surname>Ma</surname><given-names>Dai-Kun</given-names></name><name><surname>Liu</surname><given-names>Bing</given-names></name><name><surname>Xu</surname><given-names>Chao</given-names></name><name><surname>Ge</surname><given-names>Bin-Jie</given-names></name><name><surname>Wang</surname><given-names>Ting</given-names></name><name><surname>Fan</surname><given-names>Qiang</given-names></name><name><surname>Jin</surname><given-names>Shui-Hu</given-names></name><name><surname>Liu</surname><given-names>Guang-Ning</given-names></name><name><surname>Liu</surname><given-names>Bin-Bin</given-names></name></person-group><article-title>﻿Refining the phylogeny and taxonomy of the apple tribe Maleae (<tp:taxon-name><tp:taxon-name-part taxon-name-part-type="family">Rosaceae</tp:taxon-name-part></tp:taxon-name>): insights from phylogenomic analyses of 563 plastomes and a taxonomic synopsis of <italic><tp:taxon-name><tp:taxon-name-part taxon-name-part-type="genus" reg="Photinia">Photinia</tp:taxon-name-part></tp:taxon-name></italic> and its allies in the Old World</article-title><source>PhytoKeys</source><day>31</day><month>05</month><year>2024</year><volume>242</volume><fpage>161</fpage><lpage>227</lpage><pub-id pub-id-type="doi">10.3897/phytokeys.242.117481</pub-id></mixed-citation></tp:treatment-meta><tp:nomenclature><label>﻿12a.</label><tp:taxon-name>
              <object-id xmlns:xlink="http://www.w3.org/1999/xlink" content-type="arpha" xlink:type="simple">4F406442-4EC8-5A5E-862D-0BA0EB5A787F</object-id>
              <tp:taxon-name-part taxon-name-part-type="genus" reg="Photinia">Photinia</tp:taxon-name-part>
              <tp:taxon-name-part taxon-name-part-type="species" reg="integrifolia">integrifolia</tp:taxon-name-part>
              <tp:taxon-name-part taxon-name-part-type="infraspecific-rank">var.</tp:taxon-name-part>
              <tp:taxon-name-part taxon-name-part-type="variety" reg="integrifolia">integrifolia</tp:taxon-name-part>
            </tp:taxon-name><xref ref-type="fig" rid="F7">Fig. 7 Common name: 全缘石楠(原变种)(Chinese name)</xref><tp:nomenclature-citation-list><tp:nomenclature-citation><tp:taxon-name>
                  <tp:taxon-name-part taxon-name-part-type="status">=</tp:taxon-name-part>
                  <tp:taxon-name-part taxon-name-part-type="genus" reg="Pyrus">Pyrus</tp:taxon-name-part>
                  <tp:taxon-name-part taxon-name-part-type="species" reg="integerrima">integerrima</tp:taxon-name-part>
                </tp:taxon-name><comment> Wall. ex D.Don, Prodr. Fl. Nepal. 237. 1825, nom. illeg. superfl. ≡ <tp:taxon-name><tp:taxon-name-part taxon-name-part-type="genus" reg="Photinia">Photinia</tp:taxon-name-part><tp:taxon-name-part taxon-name-part-type="species" reg="integerrima">integerrima</tp:taxon-name-part></tp:taxon-name> (Wall. ex D.Don) N.P.Balakr., Fl. Jowai 1: 191. 1981. </comment></tp:nomenclature-citation><tp:nomenclature-citation><tp:taxon-name>
                  <tp:taxon-name-part taxon-name-part-type="status">=</tp:taxon-name-part>
                  <tp:taxon-name-part taxon-name-part-type="genus" reg="Photinia">Photinia</tp:taxon-name-part>
                  <tp:taxon-name-part taxon-name-part-type="species" reg="scandens">scandens</tp:taxon-name-part>
                </tp:taxon-name><comment> Stapf, Bot. Mag. 149: sub t. 9008. 1924. ≡ <tp:taxon-name><tp:taxon-name-part taxon-name-part-type="genus" reg="Stranvaesia">Stranvaesia</tp:taxon-name-part><tp:taxon-name-part taxon-name-part-type="species" reg="scandens">scandens</tp:taxon-name-part></tp:taxon-name> (Stapf) Hand.-Mazz., Symb. Sin. 7(3): 483. 1933. Type: CHINA. Yunnan: Shweli-Salwin divide, <italic>G. Forrest 9329</italic> (holotype: E [barcode E00011339!]; isotypes: K [barcode K000758309!], IBSC [barcode 0318894!]). Image of holotype available from <ext-link xmlns:xlink="http://www.w3.org/1999/xlink" xlink:href="https://plants.jstor.org/stable/10.5555/al.ap.specimen.e00011339" ext-link-type="uri" xlink:type="simple">https://plants.jstor.org/stable/10.5555/al.ap.specimen.e00011339</ext-link>. </comment></tp:nomenclature-citation><tp:nomenclature-citation><tp:taxon-name>
                  <tp:taxon-name-part taxon-name-part-type="status">=</tp:taxon-name-part>
                  <tp:taxon-name-part taxon-name-part-type="genus" reg="Photinia">Photinia</tp:taxon-name-part>
                  <tp:taxon-name-part taxon-name-part-type="species" reg="myriantha">myriantha</tp:taxon-name-part>
                </tp:taxon-name><comment> Merr., Brittonia 4: 82. 1941. Type: MYANMAR. Adung Valley, <italic>F.K.Ward 9276</italic> (holotype: A [barcode 00026802!]); Ngawchang Valley, near Black Rock, <italic>F.K. Ward 359</italic> (paratype: NY [barcode 00436121!]). Image of holotype available from <ext-link xmlns:xlink="http://www.w3.org/1999/xlink" xlink:href="https://plants.jstor.org/stable/10.5555/al.ap.specimen.a00026802" ext-link-type="uri" xlink:type="simple">https://plants.jstor.org/stable/10.5555/al.ap.specimen.a00026802</ext-link>. </comment></tp:nomenclature-citation><tp:nomenclature-citation><tp:taxon-name>
                  <tp:taxon-name-part taxon-name-part-type="status">=</tp:taxon-name-part>
                  <tp:taxon-name-part taxon-name-part-type="genus" reg="Photinia">Photinia</tp:taxon-name-part>
                  <tp:taxon-name-part taxon-name-part-type="species" reg="integrifolia">integrifolia</tp:taxon-name-part>
                  <tp:taxon-name-part taxon-name-part-type="infraspecific-rank">var.</tp:taxon-name-part>
                  <tp:taxon-name-part taxon-name-part-type="variety" reg="yunnanensis">yunnanensis</tp:taxon-name-part>
                </tp:taxon-name><comment> T.T.Yu, Acta Phytotax. Sin. 8(3): 229. 1963. Type: CHINA. Yunnan: Wei-si, alt. 2500 m, <italic>K.M. Feng 4167</italic> (holotype: PE [barcode 00004602!]; isotypes: PE [barcode 00336524!, 00336554!], KUN [barcode 607497!]). Kung-shan (Champutung) alt. 1600–1800 m, <italic>K.M. Feng 8153</italic> (paratypes: PE [barcode 00336477!, 00336552!]). </comment></tp:nomenclature-citation></tp:nomenclature-citation-list></tp:nomenclature><tp:treatment-sec sec-type="distribution" id="SECID0E3KBI"><title>Distribution.</title><p>Bangladesh, Bhutan, China (Guangxi, Guizhou, Tibet, Yunnan), India, Indonesia, Myanmar, Nepal, Thailand, and Vietnam.</p><fig id="F7" position="float" orientation="portrait"><object-id xmlns:xlink="http://www.w3.org/1999/xlink" content-type="doi" xlink:type="simple">10.3897/phytokeys.242.117481.figure7</object-id><object-id xmlns:xlink="http://www.w3.org/1999/xlink" content-type="arpha" xlink:type="simple">C258E5A5-C75A-5512-ADD8-2FDD2BD3617C</object-id><label>Figure 7.</label><caption><p>Fine structure of <italic><tp:taxon-name><tp:taxon-name-part taxon-name-part-type="genus" reg="Photinia">Photinia</tp:taxon-name-part><tp:taxon-name-part taxon-name-part-type="species" reg="integrifolia">integrifolia</tp:taxon-name-part></tp:taxon-name></italic>, encompassing various developmental stages and perspectives. <bold>A</bold> inflorescence branch <bold>B1</bold> top view of an unopened flower <bold>B2</bold> top view of an opening flower <bold>C</bold> inflorescence branchlet <bold>D</bold> bottom perspective of an individual flower <bold>E</bold> top view of a single flower with the absence of petals <bold>F</bold> longitudinal section through the ovary <bold>G</bold> dissected flower showing internal structures <bold>H</bold> petals <bold>I</bold> stamens <bold>J</bold> an infructescence branch <bold>K</bold> fruit, viewed from above <bold>L</bold> infructescence branchlet <bold>M</bold> longitudinal section of fruit <bold>N</bold> cross-sections of fruit. The inflorescence branches (<bold>A–I</bold>) were collected on April 15, 2024, while the infructescence branches (<bold>J–N</bold>) were gathered on October 7, 2023. Yan-Li Wen was responsible for the collection of all fresh specimens at the Kunming Institute of Botany, Chinese Academy of Sciences (Yunnan, China). Furthermore, Bin-Jie Ge (Chenshan Botanical Garden, Shanghai, China) dissected and photographed all the samples.</p></caption><graphic xmlns:xlink="http://www.w3.org/1999/xlink" xlink:href="phytokeys-242-161_article-117481__-g007.jpg" position="float" orientation="portrait" xlink:type="simple" id="oo_1060367.jpg"><uri content-type="original_file" xlink:type="simple">https://binary.pensoft.net/fig/1060367</uri></graphic></fig></tp:treatment-sec></tp:taxon-treatment>
