# Supplementary material for: ﻿Refining the phylogeny and taxonomy of the apple tribe Maleae (Rosaceae): insights from phylogenomic analyses of 563 plastomes and a taxonomic synopsis of Photinia and its allies in the Old World
Source: PhytoKeys. 2024 May 31;242:161–227. doi: 10.3897/phytokeys.242.117481 (PMC11161682; doi:10.3897/phytokeys.242.117481)
Supplement: XML Treatment for Photinia integrifolia var. notoniana [file phytokeys.242.117481-treatment24.xml]

<!DOCTYPE tp:taxon-treatment
  PUBLIC "-//TaxonX//DTD Taxonomic Treatment Publishing DTD v0 20100105//EN" "tax-treatment-NSO.dtd">
<tp:taxon-treatment xmlns:tp="http://www.plazi.org/taxpub"><tp:treatment-meta><kwd-group><label>Taxon classification</label><kwd>
                <named-content content-type="kingdom">Plantae</named-content>
              </kwd><kwd>
                <named-content content-type="order">Rosales</named-content>
              </kwd><kwd>
                <named-content content-type="family">Rosaceae</named-content>
              </kwd></kwd-group><mixed-citation publication-type="journal"><person-group><name><surname>Wang</surname><given-names>Hui</given-names></name><name><surname>Li</surname><given-names>Xiao-Ya</given-names></name><name><surname>Jiang</surname><given-names>Yan</given-names></name><name><surname>Jin</surname><given-names>Ze-Tao</given-names></name><name><surname>Ma</surname><given-names>Dai-Kun</given-names></name><name><surname>Liu</surname><given-names>Bing</given-names></name><name><surname>Xu</surname><given-names>Chao</given-names></name><name><surname>Ge</surname><given-names>Bin-Jie</given-names></name><name><surname>Wang</surname><given-names>Ting</given-names></name><name><surname>Fan</surname><given-names>Qiang</given-names></name><name><surname>Jin</surname><given-names>Shui-Hu</given-names></name><name><surname>Liu</surname><given-names>Guang-Ning</given-names></name><name><surname>Liu</surname><given-names>Bin-Bin</given-names></name></person-group><article-title>﻿Refining the phylogeny and taxonomy of the apple tribe Maleae (<tp:taxon-name><tp:taxon-name-part taxon-name-part-type="family">Rosaceae</tp:taxon-name-part></tp:taxon-name>): insights from phylogenomic analyses of 563 plastomes and a taxonomic synopsis of <italic><tp:taxon-name><tp:taxon-name-part taxon-name-part-type="genus" reg="Photinia">Photinia</tp:taxon-name-part></tp:taxon-name></italic> and its allies in the Old World</article-title><source>PhytoKeys</source><day>31</day><month>05</month><year>2024</year><volume>242</volume><fpage>161</fpage><lpage>227</lpage><pub-id pub-id-type="doi">10.3897/phytokeys.242.117481</pub-id></mixed-citation></tp:treatment-meta><tp:nomenclature><label>﻿12c.</label><tp:taxon-name>
              <object-id xmlns:xlink="http://www.w3.org/1999/xlink" content-type="arpha" xlink:type="simple">D31C7071-2CAA-5A7A-8F28-60C1DDB513E9</object-id>
              <tp:taxon-name-part taxon-name-part-type="genus" reg="Photinia">Photinia</tp:taxon-name-part>
              <tp:taxon-name-part taxon-name-part-type="species" reg="integrifolia">integrifolia</tp:taxon-name-part>
              <tp:taxon-name-part taxon-name-part-type="infraspecific-rank">var.</tp:taxon-name-part>
              <tp:taxon-name-part taxon-name-part-type="variety" reg="notoniana">notoniana</tp:taxon-name-part>
            </tp:taxon-name><tp:taxon-authority>(Wight &amp; Arn.) J.E.Vidal, Addisonia 5: 227. 1965.</tp:taxon-authority><tp:nomenclature-citation-list><tp:nomenclature-citation><tp:taxon-name>
                  <tp:taxon-name-part taxon-name-part-type="status">≡</tp:taxon-name-part>
                  <tp:taxon-name-part taxon-name-part-type="genus" reg="Photinia">Photinia</tp:taxon-name-part>
                  <tp:taxon-name-part taxon-name-part-type="species" reg="notoniana">notoniana</tp:taxon-name-part>
                </tp:taxon-name><comment> Wall. ex Wight &amp; Arn., Prodr. Fl. Ind. Orient. 1: 302. 1834. ≡ <tp:taxon-name><tp:taxon-name-part taxon-name-part-type="genus" reg="Eriobotrya">Eriobotrya</tp:taxon-name-part><tp:taxon-name-part taxon-name-part-type="species" reg="notoniana">notoniana</tp:taxon-name-part></tp:taxon-name> (Wall. ex Wight &amp; Arn.) Kurz, Prelim. Rep. Forest Pegu App. B. 48. 1875. </comment></tp:nomenclature-citation><tp:nomenclature-citation><tp:taxon-name>
                  <tp:taxon-name-part taxon-name-part-type="status">=</tp:taxon-name-part>
                  <tp:taxon-name-part taxon-name-part-type="genus" reg="Photinia">Photinia</tp:taxon-name-part>
                  <tp:taxon-name-part taxon-name-part-type="species" reg="eugenifolia">eugenifolia</tp:taxon-name-part>
                </tp:taxon-name><comment> Lindl., Edwards’s Bot. Reg. 23: t. 1956. 1837. ≡ <tp:taxon-name><tp:taxon-name-part taxon-name-part-type="genus" reg="Photinia">Photinia</tp:taxon-name-part><tp:taxon-name-part taxon-name-part-type="species" reg="notoniana">notoniana</tp:taxon-name-part><tp:taxon-name-part taxon-name-part-type="infraspecific-rank">var.</tp:taxon-name-part><tp:taxon-name-part taxon-name-part-type="variety" reg="eugenifolia">eugenifolia</tp:taxon-name-part></tp:taxon-name> Hooker, Fl. Brit. India 2: 381. 1878. Type: INDIA. Pundua, 1832, <italic>Wallich 670B</italic> (lectotype, designated by <xref ref-type="bibr" rid="B79">Vidal (1965</xref>: 226): K [barcode K001111558!]). Image of lectotype available from <ext-link xmlns:xlink="http://www.w3.org/1999/xlink" xlink:href="https://plants.jstor.org/stable/10.5555/al.ap.specimen.k001111558" ext-link-type="uri" xlink:type="simple">https://plants.jstor.org/stable/10.5555/al.ap.specimen.k001111558</ext-link>. </comment></tp:nomenclature-citation><tp:nomenclature-citation><tp:taxon-name>
                  <tp:taxon-name-part taxon-name-part-type="status">=</tp:taxon-name-part>
                  <tp:taxon-name-part taxon-name-part-type="genus" reg="Photinia">Photinia</tp:taxon-name-part>
                  <tp:taxon-name-part taxon-name-part-type="species" reg="micrantha">micrantha</tp:taxon-name-part>
                </tp:taxon-name><comment> Decne., Nouv. Arch. Mus. Hist. Nat. 10: 143. 1874. ≡ <tp:taxon-name><tp:taxon-name-part taxon-name-part-type="genus" reg="Photinia">Photinia</tp:taxon-name-part><tp:taxon-name-part taxon-name-part-type="species" reg="notoniana">notoniana</tp:taxon-name-part><tp:taxon-name-part taxon-name-part-type="infraspecific-rank">f.</tp:taxon-name-part><tp:taxon-name-part taxon-name-part-type="form" reg="micrantha">micrantha</tp:taxon-name-part></tp:taxon-name> (Decne.) Koord. &amp; Valeton, Bijdr. Boomsoort. Java 5: 364. 1900. Type: INDIA / BABGLADESH. Bengalia orientalis, <italic>Griffith 2098</italic> (lectotype, selected by <xref ref-type="bibr" rid="B79">Vidal (1965</xref>: 227), first step; second step, designated by <xref ref-type="bibr" rid="B25">Kalkman (1973</xref>: 420): K [barcode K000758325!]; isolectotype: P [barcode P02143138!]). Image of lectotype available from <ext-link xmlns:xlink="http://www.w3.org/1999/xlink" xlink:href="https://plants.jstor.org/stable/10.5555/al.ap.specimen.k000758325" ext-link-type="uri" xlink:type="simple">https://plants.jstor.org/stable/10.5555/al.ap.specimen.k000758325</ext-link>. </comment></tp:nomenclature-citation><tp:nomenclature-citation><tp:taxon-name>
                  <tp:taxon-name-part taxon-name-part-type="status">=</tp:taxon-name-part>
                  <tp:taxon-name-part taxon-name-part-type="genus" reg="Photinia">Photinia</tp:taxon-name-part>
                  <tp:taxon-name-part taxon-name-part-type="species" reg="notoniana">notoniana</tp:taxon-name-part>
                  <tp:taxon-name-part taxon-name-part-type="infraspecific-rank">var.</tp:taxon-name-part>
                  <tp:taxon-name-part taxon-name-part-type="variety" reg="ceylanica">ceylanica</tp:taxon-name-part>
                </tp:taxon-name><comment> Hook.f., Fl. Brit. India 2: 381. 1878. Type: INDIA. <italic>G. Walker s.n.</italic> (lectotype, designated by <xref ref-type="bibr" rid="B60">Pathak et al. (2019</xref>: 185): K [barcode K000758326!]). Image of lectotype available from <ext-link xmlns:xlink="http://www.w3.org/1999/xlink" xlink:href="https://plants.jstor.org/stable/10.5555/al.ap.specimen.k000758326" ext-link-type="uri" xlink:type="simple">https://plants.jstor.org/stable/10.5555/al.ap.specimen.k000758326</ext-link>. </comment></tp:nomenclature-citation><tp:nomenclature-citation><tp:taxon-name>
                  <tp:taxon-name-part taxon-name-part-type="status">=</tp:taxon-name-part>
                  <tp:taxon-name-part taxon-name-part-type="genus" reg="Photinia">Photinia</tp:taxon-name-part>
                  <tp:taxon-name-part taxon-name-part-type="species" reg="notoniana">notoniana</tp:taxon-name-part>
                  <tp:taxon-name-part taxon-name-part-type="infraspecific-rank">var.</tp:taxon-name-part>
                  <tp:taxon-name-part taxon-name-part-type="variety" reg="macrophylla">macrophylla</tp:taxon-name-part>
                </tp:taxon-name><comment> Hook.f., Fl. Brit. India 2: 381. 1878. Type: INDIA. Khasia Hills, <italic>J.D. Hooker &amp; T. Thomoson s.n.</italic> (lectotype, designated by <xref ref-type="bibr" rid="B60">Pathak et al. (2019</xref>: 185): K [barcode K000758321!]; isolectotypes: K [barcode K000758319!, K000758322!, K000758323!]). Image of lectotype available from <ext-link xmlns:xlink="http://www.w3.org/1999/xlink" xlink:href="https://plants.jstor.org/stable/10.5555/al.ap.specimen.k000758321" ext-link-type="uri" xlink:type="simple">https://plants.jstor.org/stable/10.5555/al.ap.specimen.k000758321</ext-link>. </comment></tp:nomenclature-citation><tp:nomenclature-citation><tp:taxon-name>
                  <tp:taxon-name-part taxon-name-part-type="status">=</tp:taxon-name-part>
                  <tp:taxon-name-part taxon-name-part-type="genus" reg="Photinia">Photinia</tp:taxon-name-part>
                  <tp:taxon-name-part taxon-name-part-type="species" reg="sambuciflora">sambuciflora</tp:taxon-name-part>
                </tp:taxon-name><comment> W.W.Sm., Notes Roy. Bot. Gard. Edinburgh 10: 60. 1917. Type: CHINA. Yunnan: Hills to the north of Tengyueh, <italic>G. Forrest 9722</italic> (<bold>lectotype</bold>, selected by <xref ref-type="bibr" rid="B79">Vidal (1965</xref>: 227), first step; <bold>second step, designated here</bold>: E [barcode E00011314!]; isolectotypes: HBG [barcode HBG-511070!], BM [barcode BM000602132!]); Shweli-Salween divide, <italic>G. Forrest 12293</italic> (syntypes: BM [barcode BM000602133!], E [barcode E00072952!], K [barcode K000758268!]). Image of lectotype available from <ext-link xmlns:xlink="http://www.w3.org/1999/xlink" xlink:href="https://plants.jstor.org/stable/10.5555/al.ap.specimen.e00011314" ext-link-type="uri" xlink:type="simple">https://plants.jstor.org/stable/10.5555/al.ap.specimen.e00011314</ext-link>. </comment></tp:nomenclature-citation></tp:nomenclature-citation-list></tp:nomenclature><tp:treatment-sec sec-type="material" id="SECID0EFXBI"><title>Type.</title><p>India. Nilghiris, <italic>Wight 1014</italic> (lectotype, selected by <xref ref-type="bibr" rid="B79">Vidal (1965</xref>: 226) ‘holotype’: K [barcode K000758317!]; isolectotypes: E [barcode E00011315!], P [barcode P02143139!]). Image of lectotype available from <ext-link xmlns:xlink="http://www.w3.org/1999/xlink" xlink:href="https://plants.jstor.org/stable/10.5555/al.ap.specimen.k000758317" ext-link-type="uri" xlink:type="simple">https://plants.jstor.org/stable/10.5555/al.ap.specimen.k000758317</ext-link>.</p></tp:treatment-sec><tp:treatment-sec sec-type="distribution" id="SECID0EWXBI"><title>Distribution.</title><p>China (Yunnan), India, and Laos.</p></tp:treatment-sec><ref-list><ref id="B79"><mixed-citation xmlns:xlink="http://www.w3.org/1999/xlink" xlink:type="simple"><person-group><name name-style="western"><surname>Vidal</surname><given-names>JE</given-names></name></person-group> (<year>1965</year>) <article-title>Notes sur Quelques <tp:taxon-name><tp:taxon-name-part taxon-name-part-type="family">Rosaceae</tp:taxon-name-part></tp:taxon-name> Asiatiques (II).</article-title><source>Adansonia</source><volume>5</volume>: <fpage>221</fpage>–<lpage>236</lpage>.</mixed-citation></ref><ref id="B25"><mixed-citation xmlns:xlink="http://www.w3.org/1999/xlink" xlink:type="simple"><person-group><name name-style="western"><surname>Kalkman</surname><given-names>C</given-names></name></person-group> (<year>1973</year>) <article-title>The Malesian species of the subfamily <tp:taxon-name><tp:taxon-name-part taxon-name-part-type="subfamily">Maloideae</tp:taxon-name-part></tp:taxon-name>.</article-title><source>Blumea</source><volume>21</volume>: <fpage>413</fpage>–<lpage>442</lpage>.</mixed-citation></ref><ref id="B60"><mixed-citation xmlns:xlink="http://www.w3.org/1999/xlink" xlink:type="simple"><person-group><name name-style="western"><surname>Pathak</surname><given-names>ML</given-names></name><name name-style="western"><surname>Idrees</surname><given-names>M</given-names></name><name name-style="western"><surname>Gao</surname><given-names>Y</given-names></name><name name-style="western"><surname>Gao</surname><given-names>X</given-names></name></person-group> (<year>2019</year>) <article-title>A taxonomic revision of <italic><tp:taxon-name><tp:taxon-name-part taxon-name-part-type="genus">Photinia</tp:taxon-name-part><tp:taxon-name-part taxon-name-part-type="species">integrifolia</tp:taxon-name-part></tp:taxon-name></italic> (<tp:taxon-name><tp:taxon-name-part taxon-name-part-type="family">Rosaceae</tp:taxon-name-part></tp:taxon-name>).</article-title><source>Phytotaxa</source><volume>401</volume>(<issue>3</issue>): <fpage>179</fpage>–<lpage>189</lpage>. <ext-link xlink:href="10.11646/phytotaxa.401.3.3" ext-link-type="doi" xlink:type="simple">https://doi.org/10.11646/phytotaxa.401.3.3</ext-link></mixed-citation></ref></ref-list></tp:taxon-treatment>
