# Supplementary material for: ﻿Refining the phylogeny and taxonomy of the apple tribe Maleae (Rosaceae): insights from phylogenomic analyses of 563 plastomes and a taxonomic synopsis of Photinia and its allies in the Old World
Source: PhytoKeys. 2024 May 31;242:161–227. doi: 10.3897/phytokeys.242.117481 (PMC11161682; doi:10.3897/phytokeys.242.117481)
Supplement: XML Treatment for Photinia lanuginosa [file phytokeys.242.117481-treatment26.xml]

<!DOCTYPE tp:taxon-treatment
  PUBLIC "-//TaxonX//DTD Taxonomic Treatment Publishing DTD v0 20100105//EN" "tax-treatment-NSO.dtd">
<tp:taxon-treatment xmlns:tp="http://www.plazi.org/taxpub"><tp:treatment-meta><kwd-group><label>Taxon classification</label><kwd>
                <named-content content-type="kingdom">Plantae</named-content>
              </kwd><kwd>
                <named-content content-type="order">Rosales</named-content>
              </kwd><kwd>
                <named-content content-type="family">Rosaceae</named-content>
              </kwd></kwd-group><mixed-citation publication-type="journal"><person-group><name><surname>Wang</surname><given-names>Hui</given-names></name><name><surname>Li</surname><given-names>Xiao-Ya</given-names></name><name><surname>Jiang</surname><given-names>Yan</given-names></name><name><surname>Jin</surname><given-names>Ze-Tao</given-names></name><name><surname>Ma</surname><given-names>Dai-Kun</given-names></name><name><surname>Liu</surname><given-names>Bing</given-names></name><name><surname>Xu</surname><given-names>Chao</given-names></name><name><surname>Ge</surname><given-names>Bin-Jie</given-names></name><name><surname>Wang</surname><given-names>Ting</given-names></name><name><surname>Fan</surname><given-names>Qiang</given-names></name><name><surname>Jin</surname><given-names>Shui-Hu</given-names></name><name><surname>Liu</surname><given-names>Guang-Ning</given-names></name><name><surname>Liu</surname><given-names>Bin-Bin</given-names></name></person-group><article-title>﻿Refining the phylogeny and taxonomy of the apple tribe Maleae (<tp:taxon-name><tp:taxon-name-part taxon-name-part-type="family">Rosaceae</tp:taxon-name-part></tp:taxon-name>): insights from phylogenomic analyses of 563 plastomes and a taxonomic synopsis of <italic><tp:taxon-name><tp:taxon-name-part taxon-name-part-type="genus" reg="Photinia">Photinia</tp:taxon-name-part></tp:taxon-name></italic> and its allies in the Old World</article-title><source>PhytoKeys</source><day>31</day><month>05</month><year>2024</year><volume>242</volume><fpage>161</fpage><lpage>227</lpage><pub-id pub-id-type="doi">10.3897/phytokeys.242.117481</pub-id></mixed-citation></tp:treatment-meta><tp:nomenclature><label>﻿13.</label><tp:taxon-name>
              <object-id xmlns:xlink="http://www.w3.org/1999/xlink" content-type="arpha" xlink:type="simple">DBADC848-7351-500C-9FC2-F95B8BD824AC</object-id>
              <tp:taxon-name-part taxon-name-part-type="genus" reg="Photinia">Photinia</tp:taxon-name-part>
              <tp:taxon-name-part taxon-name-part-type="species" reg="lanuginosa">lanuginosa</tp:taxon-name-part>
            </tp:taxon-name><tp:taxon-authority>T.T.Yu, Acta Phytotax. Sin. 8(3): 227. 1963.</tp:taxon-authority><xref ref-type="fig" rid="F8">Fig. 8 Common name: 绵毛石楠 (Chinese name); pinyin (spelled as sounds in Chinese): mian mao shi nan</xref><tp:nomenclature-citation-list><tp:nomenclature-citation><tp:taxon-name>
                  <tp:taxon-name-part taxon-name-part-type="status">≡</tp:taxon-name-part>
                  <tp:taxon-name-part taxon-name-part-type="genus" reg="Pyrus">Pyrus</tp:taxon-name-part>
                  <tp:taxon-name-part taxon-name-part-type="species" reg="atalantae">atalantae</tp:taxon-name-part>
                </tp:taxon-name><comment> M.F.Fay &amp; Christenh., Global Fl. 4: 96. 2018. </comment></tp:nomenclature-citation></tp:nomenclature-citation-list></tp:nomenclature><tp:treatment-sec sec-type="material" id="SECID0ESACI"><title>Type.</title><p>China. Hunan, Mt. Xuefengshan, <italic>C.T. Li 1882</italic> (holotype: PE [barcode 00026329!]; isotype: IBSC [barcode 0344338!], PE [barcode 00004601!]).</p><fig id="F8" position="float" orientation="portrait"><object-id xmlns:xlink="http://www.w3.org/1999/xlink" content-type="doi" xlink:type="simple">10.3897/phytokeys.242.117481.figure8</object-id><object-id xmlns:xlink="http://www.w3.org/1999/xlink" content-type="arpha" xlink:type="simple">7A0E63EF-C7B2-5CF8-99B7-96DE5BD6393C</object-id><label>Figure 8.</label><caption><p>Fine structure of <italic><tp:taxon-name><tp:taxon-name-part taxon-name-part-type="genus" reg="Photinia">Photinia</tp:taxon-name-part><tp:taxon-name-part taxon-name-part-type="species" reg="lanuginosa">lanuginosa</tp:taxon-name-part></tp:taxon-name></italic>, encompassing various developmental stages and perspectives. The inflorescence branches, depicted in <bold>A–I</bold>, include <bold>A</bold> whole branch <bold>B</bold> branchlet <bold>C</bold> top view of an unopened flower <bold>D</bold> bottom perspective of an individual flower <bold>E</bold> top view of a single flower <bold>F</bold> dissected flower showing internal structures <bold>G</bold> longitudinal section through the ovary <bold>H</bold> stamens <bold>I</bold> cross-section of the immature ovary. These were collected on April 3, 2024. The infructescence branches, shown in <bold>J–O</bold>, comprise: <bold>J</bold> whole branch <bold>K</bold> branchlet <bold>L</bold> top view of a developing fruit <bold>M</bold> longitudinal section of the fruit <bold>N</bold> cross-sections of the fruit <bold>O</bold> seed. These were collected on November 29, 2023. All fresh specimens were collected by Ting Wang at the Hangzhou Botanical Garden, Zhejiang, China. Additionally, Bin-Jie Ge from the Chenshan Botanical Garden in Shanghai, China, dissected and photographed all samples.</p></caption><graphic xmlns:xlink="http://www.w3.org/1999/xlink" xlink:href="phytokeys-242-161_article-117481__-g008.jpg" position="float" orientation="portrait" xlink:type="simple" id="oo_1060368.jpg"><uri content-type="original_file" xlink:type="simple">https://binary.pensoft.net/fig/1060368</uri></graphic></fig></tp:treatment-sec><tp:treatment-sec sec-type="distribution" id="SECID0EUCCI"><title>Distribution.</title><p>China (Hunan).</p></tp:treatment-sec></tp:taxon-treatment>
