# Supplementary material for: ﻿Refining the phylogeny and taxonomy of the apple tribe Maleae (Rosaceae): insights from phylogenomic analyses of 563 plastomes and a taxonomic synopsis of Photinia and its allies in the Old World
Source: PhytoKeys. 2024 May 31;242:161–227. doi: 10.3897/phytokeys.242.117481 (PMC11161682; doi:10.3897/phytokeys.242.117481)
Supplement: XML Treatment for Photinia lindleyana [file phytokeys.242.117481-treatment27.xml]

<!DOCTYPE tp:taxon-treatment
  PUBLIC "-//TaxonX//DTD Taxonomic Treatment Publishing DTD v0 20100105//EN" "tax-treatment-NSO.dtd">
<tp:taxon-treatment xmlns:tp="http://www.plazi.org/taxpub"><tp:treatment-meta><kwd-group><label>Taxon classification</label><kwd>
                <named-content content-type="kingdom">Plantae</named-content>
              </kwd><kwd>
                <named-content content-type="order">Rosales</named-content>
              </kwd><kwd>
                <named-content content-type="family">Rosaceae</named-content>
              </kwd></kwd-group><mixed-citation publication-type="journal"><person-group><name><surname>Wang</surname><given-names>Hui</given-names></name><name><surname>Li</surname><given-names>Xiao-Ya</given-names></name><name><surname>Jiang</surname><given-names>Yan</given-names></name><name><surname>Jin</surname><given-names>Ze-Tao</given-names></name><name><surname>Ma</surname><given-names>Dai-Kun</given-names></name><name><surname>Liu</surname><given-names>Bing</given-names></name><name><surname>Xu</surname><given-names>Chao</given-names></name><name><surname>Ge</surname><given-names>Bin-Jie</given-names></name><name><surname>Wang</surname><given-names>Ting</given-names></name><name><surname>Fan</surname><given-names>Qiang</given-names></name><name><surname>Jin</surname><given-names>Shui-Hu</given-names></name><name><surname>Liu</surname><given-names>Guang-Ning</given-names></name><name><surname>Liu</surname><given-names>Bin-Bin</given-names></name></person-group><article-title>﻿Refining the phylogeny and taxonomy of the apple tribe Maleae (<tp:taxon-name><tp:taxon-name-part taxon-name-part-type="family">Rosaceae</tp:taxon-name-part></tp:taxon-name>): insights from phylogenomic analyses of 563 plastomes and a taxonomic synopsis of <italic><tp:taxon-name><tp:taxon-name-part taxon-name-part-type="genus" reg="Photinia">Photinia</tp:taxon-name-part></tp:taxon-name></italic> and its allies in the Old World</article-title><source>PhytoKeys</source><day>31</day><month>05</month><year>2024</year><volume>242</volume><fpage>161</fpage><lpage>227</lpage><pub-id pub-id-type="doi">10.3897/phytokeys.242.117481</pub-id></mixed-citation></tp:treatment-meta><tp:nomenclature><label>﻿14.</label><tp:taxon-name>
              <object-id xmlns:xlink="http://www.w3.org/1999/xlink" content-type="arpha" xlink:type="simple">8C37431A-27E3-5934-A192-BC02EE633916</object-id>
              <tp:taxon-name-part taxon-name-part-type="genus" reg="Photinia">Photinia</tp:taxon-name-part>
              <tp:taxon-name-part taxon-name-part-type="species" reg="lindleyana">lindleyana</tp:taxon-name-part>
            </tp:taxon-name><tp:taxon-authority>Wight &amp; Arn., Prodr. Fl. Ind. Orient. 1: 302. 1834.</tp:taxon-authority><tp:nomenclature-citation-list><tp:nomenclature-citation><tp:taxon-name>
                  <tp:taxon-name-part taxon-name-part-type="status">≡</tp:taxon-name-part>
                  <tp:taxon-name-part taxon-name-part-type="genus" reg="Photinia">Photinia</tp:taxon-name-part>
                  <tp:taxon-name-part taxon-name-part-type="species" reg="serrulata">serrulata</tp:taxon-name-part>
                  <tp:taxon-name-part taxon-name-part-type="infraspecific-rank">var.</tp:taxon-name-part>
                  <tp:taxon-name-part taxon-name-part-type="variety" reg="lindleyana">lindleyana</tp:taxon-name-part>
                </tp:taxon-name><comment> (Wight &amp; Arn.) Wenz., Linnaea 38: 94. 1873. ≡ <tp:taxon-name><tp:taxon-name-part taxon-name-part-type="genus" reg="Pyrus">Pyrus</tp:taxon-name-part><tp:taxon-name-part taxon-name-part-type="species" reg="lindleyana">lindleyana</tp:taxon-name-part></tp:taxon-name> (Wight &amp; Arn.) M.F.Fay &amp; Christenh., Global Fl. 4: 110. 2018. </comment></tp:nomenclature-citation><tp:nomenclature-citation><tp:taxon-name>
                  <tp:taxon-name-part taxon-name-part-type="status">=</tp:taxon-name-part>
                  <tp:taxon-name-part taxon-name-part-type="genus" reg="Photinia">Photinia</tp:taxon-name-part>
                  <tp:taxon-name-part taxon-name-part-type="species" reg="lindleyana">lindleyana</tp:taxon-name-part>
                  <tp:taxon-name-part taxon-name-part-type="infraspecific-rank">var.</tp:taxon-name-part>
                  <tp:taxon-name-part taxon-name-part-type="variety" reg="tomentosa">tomentosa</tp:taxon-name-part>
                </tp:taxon-name><comment> Gamble, Fl. Madras 1(3): 445. 1919. ≡ <tp:taxon-name><tp:taxon-name-part taxon-name-part-type="genus" reg="Photinia">Photinia</tp:taxon-name-part><tp:taxon-name-part taxon-name-part-type="species" reg="serratifolia">serratifolia</tp:taxon-name-part><tp:taxon-name-part taxon-name-part-type="infraspecific-rank">var.</tp:taxon-name-part><tp:taxon-name-part taxon-name-part-type="variety" reg="tomentosa">tomentosa</tp:taxon-name-part></tp:taxon-name> (Gamble) Vivek. &amp; B.V.Shetty, Bull. Bot. Surv. India 23(3–4): 256. 1983. ≡ <tp:taxon-name><tp:taxon-name-part taxon-name-part-type="genus" reg="Pyrus">Pyrus</tp:taxon-name-part><tp:taxon-name-part taxon-name-part-type="species" reg="lindleyana">lindleyana</tp:taxon-name-part><tp:taxon-name-part taxon-name-part-type="infraspecific-rank">var.</tp:taxon-name-part><tp:taxon-name-part taxon-name-part-type="variety" reg="tomentosa">tomentosa</tp:taxon-name-part></tp:taxon-name> (Gamble) K.S.Kumar &amp; Arum., Indian Forester 148(1): 115. 2022. Type: INDIA. Tamil Nadu, Nilgiris District, between Bangi Tappal and Sispara, alt. 7500 ft. ASL, May 1889, <italic>J.S. Gamble 20638</italic> (lectotype, designated by <xref ref-type="bibr" rid="B28">Kumar and Arumugam (2022</xref>: 115): MH [barcode MH00234090!]). </comment></tp:nomenclature-citation></tp:nomenclature-citation-list></tp:nomenclature><tp:treatment-sec sec-type="material" id="SECID0EZGCI"><title>Type.</title><p>India. Peninsula Ind. orientalis, <italic>Wight 1012</italic> (lectotype, selected by <xref ref-type="bibr" rid="B25">Kalkman (1973</xref>: 424), first step; second step, designated by <xref ref-type="bibr" rid="B28">Kumar and Arumugam (2022</xref>: 117): K [barcode K000758313!]; isolectotypes: BM [barcode BM000602140!], E [barcode E00011327!]). <italic>Wight 1013</italic> (syntypes: BM [barcode BM000602139!], E [barcode E00174590!, E00174591!], GZU [barcode GZU000283017!], K [barcode K000758312!], P [barcode P02143117!]). Image of lectotype available from <ext-link xmlns:xlink="http://www.w3.org/1999/xlink" xlink:href="https://plants.jstor.org/stable/10.5555/al.ap.specimen.k000758313" ext-link-type="uri" xlink:type="simple">https://plants.jstor.org/stable/10.5555/al.ap.specimen.k000758313</ext-link>.</p></tp:treatment-sec><tp:treatment-sec sec-type="distribution" id="SECID0EQHCI"><title>Distribution.</title><p>China (Sichuan and Yunnan) and India (Kerala and Tamil Nadu).</p></tp:treatment-sec><ref-list><ref id="B28"><mixed-citation xmlns:xlink="http://www.w3.org/1999/xlink" xlink:type="simple"><person-group><name name-style="western"><surname>Kumar</surname><given-names>KS</given-names></name><name name-style="western"><surname>Arumugam</surname><given-names>S</given-names></name></person-group> (<year>2022</year>) <article-title>Taxonomy, Nomenclature and Lectotypifications of <italic><tp:taxon-name><tp:taxon-name-part taxon-name-part-type="genus">Photinia</tp:taxon-name-part><tp:taxon-name-part taxon-name-part-type="species">lindleyana</tp:taxon-name-part></tp:taxon-name></italic> Wight &amp; Arn.(<tp:taxon-name><tp:taxon-name-part taxon-name-part-type="family">Rosaceae</tp:taxon-name-part></tp:taxon-name>): An Endemic to Nilgiri Biosphere Reserve, Southern Western Ghats, India.</article-title><source>Indian Forester</source><volume>148</volume>(<issue>1</issue>): <fpage>115</fpage>–<lpage>117</lpage>. <ext-link xlink:href="10.36808/if/2022/v148i1/154583" ext-link-type="doi" xlink:type="simple">https://doi.org/10.36808/if/2022/v148i1/154583</ext-link></mixed-citation></ref><ref id="B25"><mixed-citation xmlns:xlink="http://www.w3.org/1999/xlink" xlink:type="simple"><person-group><name name-style="western"><surname>Kalkman</surname><given-names>C</given-names></name></person-group> (<year>1973</year>) <article-title>The Malesian species of the subfamily <tp:taxon-name><tp:taxon-name-part taxon-name-part-type="subfamily">Maloideae</tp:taxon-name-part></tp:taxon-name>.</article-title><source>Blumea</source><volume>21</volume>: <fpage>413</fpage>–<lpage>442</lpage>.</mixed-citation></ref></ref-list></tp:taxon-treatment>
