# Supplementary material for: ﻿Refining the phylogeny and taxonomy of the apple tribe Maleae (Rosaceae): insights from phylogenomic analyses of 563 plastomes and a taxonomic synopsis of Photinia and its allies in the Old World
Source: PhytoKeys. 2024 May 31;242:161–227. doi: 10.3897/phytokeys.242.117481 (PMC11161682; doi:10.3897/phytokeys.242.117481)
Supplement: XML Treatment for Photinia loriformis [file phytokeys.242.117481-treatment31.xml]

<!DOCTYPE tp:taxon-treatment
  PUBLIC "-//TaxonX//DTD Taxonomic Treatment Publishing DTD v0 20100105//EN" "tax-treatment-NSO.dtd">
<tp:taxon-treatment xmlns:tp="http://www.plazi.org/taxpub"><tp:treatment-meta><kwd-group><label>Taxon classification</label><kwd>
                <named-content content-type="kingdom">Plantae</named-content>
              </kwd><kwd>
                <named-content content-type="order">Rosales</named-content>
              </kwd><kwd>
                <named-content content-type="family">Rosaceae</named-content>
              </kwd></kwd-group><mixed-citation publication-type="journal"><person-group><name><surname>Wang</surname><given-names>Hui</given-names></name><name><surname>Li</surname><given-names>Xiao-Ya</given-names></name><name><surname>Jiang</surname><given-names>Yan</given-names></name><name><surname>Jin</surname><given-names>Ze-Tao</given-names></name><name><surname>Ma</surname><given-names>Dai-Kun</given-names></name><name><surname>Liu</surname><given-names>Bing</given-names></name><name><surname>Xu</surname><given-names>Chao</given-names></name><name><surname>Ge</surname><given-names>Bin-Jie</given-names></name><name><surname>Wang</surname><given-names>Ting</given-names></name><name><surname>Fan</surname><given-names>Qiang</given-names></name><name><surname>Jin</surname><given-names>Shui-Hu</given-names></name><name><surname>Liu</surname><given-names>Guang-Ning</given-names></name><name><surname>Liu</surname><given-names>Bin-Bin</given-names></name></person-group><article-title>﻿Refining the phylogeny and taxonomy of the apple tribe Maleae (<tp:taxon-name><tp:taxon-name-part taxon-name-part-type="family">Rosaceae</tp:taxon-name-part></tp:taxon-name>): insights from phylogenomic analyses of 563 plastomes and a taxonomic synopsis of <italic><tp:taxon-name><tp:taxon-name-part taxon-name-part-type="genus" reg="Photinia">Photinia</tp:taxon-name-part></tp:taxon-name></italic> and its allies in the Old World</article-title><source>PhytoKeys</source><day>31</day><month>05</month><year>2024</year><volume>242</volume><fpage>161</fpage><lpage>227</lpage><pub-id pub-id-type="doi">10.3897/phytokeys.242.117481</pub-id></mixed-citation></tp:treatment-meta><tp:nomenclature><label>﻿16.</label><tp:taxon-name>
              <object-id xmlns:xlink="http://www.w3.org/1999/xlink" content-type="arpha" xlink:type="simple">1F7CC29A-1476-58EC-9285-2131297F2B22</object-id>
              <tp:taxon-name-part taxon-name-part-type="genus" reg="Photinia">Photinia</tp:taxon-name-part>
              <tp:taxon-name-part taxon-name-part-type="species" reg="loriformis">loriformis</tp:taxon-name-part>
            </tp:taxon-name><tp:taxon-authority>W.W.Sm., Notes Roy. Bot. Gard. Edinburgh 10: 60. 1917.</tp:taxon-authority><tp:nomenclature-citation-list><tp:nomenclature-citation><tp:taxon-name>
                  <tp:taxon-name-part taxon-name-part-type="status">≡</tp:taxon-name-part>
                  <tp:taxon-name-part taxon-name-part-type="genus" reg="Pyrus">Pyrus</tp:taxon-name-part>
                  <tp:taxon-name-part taxon-name-part-type="species" reg="loriformis">loriformis</tp:taxon-name-part>
                </tp:taxon-name><comment> (W.W.Sm.) M.F.Fay &amp; Christenh., Global Fl. 4: 111. 2018. </comment></tp:nomenclature-citation></tp:nomenclature-citation-list></tp:nomenclature><tp:treatment-sec sec-type="material" id="SECID0E6OCI"><title>Type.</title><p>China. Yunnan, Yunnanfu (=Kunming), <italic>E.E. Maire 1118</italic> (<bold>lectotype, designated here</bold>: E [barcode E00011317!]; isolectotypes: A [barcode A00045580!], K [barcode K000758253!]). <italic>E.E. Maire 1117</italic> (syntype: E [barcode E00285982!]), <italic>E.E. Maire 1755</italic> (syntype: E [barcode E00285984!]), <italic>E.E. Maire 2099</italic> (syntype: E [barcode E00285985!]). Note B. Image of lectotype available from <ext-link xmlns:xlink="http://www.w3.org/1999/xlink" xlink:href="https://plants.jstor.org/stable/10.5555/al.ap.specimen.e00011317" ext-link-type="uri" xlink:type="simple">https://plants.jstor.org/stable/10.5555/al.ap.specimen.e00011317</ext-link>.</p></tp:treatment-sec><tp:treatment-sec sec-type="distribution" id="SECID0EUPCI"><title>Distribution.</title><p>China (Sichuan and Yunnan).</p></tp:treatment-sec><tp:treatment-sec sec-type="Note B" id="SECID0EZPCI"><title>Note B.</title><p>In the protologue, the author referenced four collections collected by <italic>E.E. Maire: 1118, 1117, 1755, and 2099</italic>, all housed in the herbarium E. However, Smith did not designate a specific type, meaning all four collections are syntypes. A lectotypification is required (<xref ref-type="bibr" rid="B76">Turland et al. 2018</xref>). Upon examination of each specimen from the herbarium E, it was observed that <italic>E.E. Maire 1117</italic> (barcode E00285982) and <italic>1755</italic> (barcode E00285984) lack flowers and fruits. <italic>E.E. Maire 2099</italic> (barcode E00285985) has fruits, but they are damaged by worms. As a result, <italic>E.E. Maire 1118</italic> (barcode E00011317), which is in good condition and has flowers, has been selected as the lectotype.</p></tp:treatment-sec><ref-list><ref id="B76"><mixed-citation xmlns:xlink="http://www.w3.org/1999/xlink" xlink:type="simple"><person-group><name name-style="western"><surname>Turland</surname><given-names>NJ</given-names></name><name name-style="western"><surname>Wiersema</surname><given-names>JH</given-names></name><name name-style="western"><surname>Barrie</surname><given-names>FR</given-names></name><name name-style="western"><surname>Greuter</surname><given-names>W</given-names></name><name name-style="western"><surname>Hawksworth</surname><given-names>D</given-names></name><name name-style="western"><surname>Herendeen</surname><given-names>PS</given-names></name><name name-style="western"><surname>Knapp</surname><given-names>S</given-names></name><name name-style="western"><surname>Kusber</surname><given-names>WH</given-names></name><name name-style="western"><surname>Li</surname><given-names>DZ</given-names></name><name name-style="western"><surname>Marhold</surname><given-names>K</given-names></name></person-group> (<year>2018</year>) International code of nomenclature for algae, fungi, and plants (Shenzhen Code) adopted by the Nineteenth International Botanical Congress Shenzhen, China, July 2017. Koeltz Botanical Books, Glashütten. <ext-link xlink:href="10.12705/Code.2018" ext-link-type="doi" xlink:type="simple">https://doi.org/10.12705/Code.2018</ext-link></mixed-citation></ref></ref-list></tp:taxon-treatment>
