# Supplementary material for: ﻿Refining the phylogeny and taxonomy of the apple tribe Maleae (Rosaceae): insights from phylogenomic analyses of 563 plastomes and a taxonomic synopsis of Photinia and its allies in the Old World
Source: PhytoKeys. 2024 May 31;242:161–227. doi: 10.3897/phytokeys.242.117481 (PMC11161682; doi:10.3897/phytokeys.242.117481)
Supplement: XML Treatment for Photinia prunifolia [file phytokeys.242.117481-treatment38.xml]

<!DOCTYPE tp:taxon-treatment
  PUBLIC "-//TaxonX//DTD Taxonomic Treatment Publishing DTD v0 20100105//EN" "tax-treatment-NSO.dtd">
<tp:taxon-treatment xmlns:tp="http://www.plazi.org/taxpub"><tp:treatment-meta><kwd-group><label>Taxon classification</label><kwd>
                <named-content content-type="kingdom">Plantae</named-content>
              </kwd><kwd>
                <named-content content-type="order">Rosales</named-content>
              </kwd><kwd>
                <named-content content-type="family">Rosaceae</named-content>
              </kwd></kwd-group><mixed-citation publication-type="journal"><person-group><name><surname>Wang</surname><given-names>Hui</given-names></name><name><surname>Li</surname><given-names>Xiao-Ya</given-names></name><name><surname>Jiang</surname><given-names>Yan</given-names></name><name><surname>Jin</surname><given-names>Ze-Tao</given-names></name><name><surname>Ma</surname><given-names>Dai-Kun</given-names></name><name><surname>Liu</surname><given-names>Bing</given-names></name><name><surname>Xu</surname><given-names>Chao</given-names></name><name><surname>Ge</surname><given-names>Bin-Jie</given-names></name><name><surname>Wang</surname><given-names>Ting</given-names></name><name><surname>Fan</surname><given-names>Qiang</given-names></name><name><surname>Jin</surname><given-names>Shui-Hu</given-names></name><name><surname>Liu</surname><given-names>Guang-Ning</given-names></name><name><surname>Liu</surname><given-names>Bin-Bin</given-names></name></person-group><article-title>﻿Refining the phylogeny and taxonomy of the apple tribe Maleae (<tp:taxon-name><tp:taxon-name-part taxon-name-part-type="family">Rosaceae</tp:taxon-name-part></tp:taxon-name>): insights from phylogenomic analyses of 563 plastomes and a taxonomic synopsis of <italic><tp:taxon-name><tp:taxon-name-part taxon-name-part-type="genus" reg="Photinia">Photinia</tp:taxon-name-part></tp:taxon-name></italic> and its allies in the Old World</article-title><source>PhytoKeys</source><day>31</day><month>05</month><year>2024</year><volume>242</volume><fpage>161</fpage><lpage>227</lpage><pub-id pub-id-type="doi">10.3897/phytokeys.242.117481</pub-id></mixed-citation></tp:treatment-meta><tp:nomenclature><label>﻿21.</label><tp:taxon-name>
              <object-id xmlns:xlink="http://www.w3.org/1999/xlink" content-type="arpha" xlink:type="simple">83B61798-D711-5BBB-ACBB-EBFA342C0888</object-id>
              <tp:taxon-name-part taxon-name-part-type="genus" reg="Photinia">Photinia</tp:taxon-name-part>
              <tp:taxon-name-part taxon-name-part-type="species" reg="prunifolia">prunifolia</tp:taxon-name-part>
            </tp:taxon-name><tp:taxon-authority>(Hook. &amp; Arn.) Lindl., Edwards’s Bot. Reg. 23: sub t. 1956. 1837.</tp:taxon-authority><xref ref-type="fig" rid="F9">Fig. 9 Common name: 桃叶石楠 (Chinese name); pinyin (spelled as sounds in Chinese): tao ye shi nan</xref><tp:nomenclature-citation-list><tp:nomenclature-citation><tp:taxon-name>
                  <tp:taxon-name-part taxon-name-part-type="status">≡</tp:taxon-name-part>
                  <tp:taxon-name-part taxon-name-part-type="genus" reg="Photinia">Photinia</tp:taxon-name-part>
                  <tp:taxon-name-part taxon-name-part-type="species" reg="serrulata">serrulata</tp:taxon-name-part>
                  <tp:taxon-name-part taxon-name-part-type="infraspecific-rank">var.</tp:taxon-name-part>
                  <tp:taxon-name-part taxon-name-part-type="variety" reg="prunifolia">prunifolia</tp:taxon-name-part>
                </tp:taxon-name><comment> Hook. &amp; Arn., Bot. Beechey Voy. 4: 185. 1833. ≡ <tp:taxon-name><tp:taxon-name-part taxon-name-part-type="genus" reg="Pyrus">Pyrus</tp:taxon-name-part><tp:taxon-name-part taxon-name-part-type="species" reg="uranus">uranus</tp:taxon-name-part></tp:taxon-name> M.F.Fay &amp; Christenh., Global Fl. 4: 124. 2018. </comment></tp:nomenclature-citation><tp:nomenclature-citation><tp:taxon-name>
                  <tp:taxon-name-part taxon-name-part-type="status">=</tp:taxon-name-part>
                  <tp:taxon-name-part taxon-name-part-type="genus" reg="Photinia">Photinia</tp:taxon-name-part>
                  <tp:taxon-name-part taxon-name-part-type="species" reg="melanostigma">melanostigma</tp:taxon-name-part>
                </tp:taxon-name><comment> Hance, J. Bot. 20: 5. 1882. Type: CHINA. Guangdong, North River, March 1881, <italic>B.C. Henry 21691</italic> (holotype: BM [barcode BM000602202!]). Image of holotype available from <ext-link xmlns:xlink="http://www.w3.org/1999/xlink" xlink:href="https://plants.jstor.org/stable/10.5555/al.ap.specimen.bm000602202" ext-link-type="uri" xlink:type="simple">https://plants.jstor.org/stable/10.5555/al.ap.specimen.bm000602202</ext-link>. </comment></tp:nomenclature-citation><tp:nomenclature-citation><tp:taxon-name>
                  <tp:taxon-name-part taxon-name-part-type="status">=</tp:taxon-name-part>
                  <tp:taxon-name-part taxon-name-part-type="genus" reg="Photinia">Photinia</tp:taxon-name-part>
                  <tp:taxon-name-part taxon-name-part-type="species" reg="consimilis">consimilis</tp:taxon-name-part>
                </tp:taxon-name><comment> Hand.-Mazz., Anz. Akad. Wiss. Wien, Math.-Naturwiss. Kl. 59: 103. 1922. Type: CHINA. Hunan: Dschaoschan (=Shaoshan), 27 October 1917, <italic>Handel-Mazzetti 11382</italic> (<bold>lectotype, designated here</bold>: WU [barcode 0059452!]). Hunan: Shaoshan, 27 October 1917, <italic>Handel-Mazzetti 11382</italic> (syntype: WU [barcode 0059467!]). ibidem, 16 February 1918, <italic>Handel-Mazzetti 11472</italic> (syntype: WU [barcode 0059453!]). Image of lectotype available from <ext-link xmlns:xlink="http://www.w3.org/1999/xlink" xlink:href="https://plants.jstor.org/stable/10.5555/al.ap.specimen.wu0059467" ext-link-type="uri" xlink:type="simple">https://plants.jstor.org/stable/10.5555/al.ap.specimen.wu0059467</ext-link>. </comment></tp:nomenclature-citation><tp:nomenclature-citation><tp:taxon-name>
                  <tp:taxon-name-part taxon-name-part-type="status">=</tp:taxon-name-part>
                  <tp:taxon-name-part taxon-name-part-type="genus" reg="Photinia">Photinia</tp:taxon-name-part>
                  <tp:taxon-name-part taxon-name-part-type="species" reg="prunifolia">prunifolia</tp:taxon-name-part>
                  <tp:taxon-name-part taxon-name-part-type="infraspecific-rank">var.</tp:taxon-name-part>
                  <tp:taxon-name-part taxon-name-part-type="variety" reg="denticulata">denticulata</tp:taxon-name-part>
                </tp:taxon-name><comment> T.T.Yu, Acta Phytotax. Sin. 8(3): 228. 1963. Type: CHINA. Zhejiang, Pingyang, 28 June 1959, <italic>S.R. Zhang 5867</italic> (holotype: PE [barcode 00026328!]; isotypes: KUN [barcode 607582!], HTC [barcode 0003151!]). </comment></tp:nomenclature-citation><tp:nomenclature-citation><tp:taxon-name>
                  <tp:taxon-name-part taxon-name-part-type="status">=</tp:taxon-name-part>
                  <tp:taxon-name-part taxon-name-part-type="genus" reg="Photinia">Photinia</tp:taxon-name-part>
                  <tp:taxon-name-part taxon-name-part-type="species" reg="stapfii">stapfii</tp:taxon-name-part>
                </tp:taxon-name><comment> Chun, nom. nud. </comment></tp:nomenclature-citation></tp:nomenclature-citation-list></tp:nomenclature><tp:treatment-sec sec-type="material" id="SECID0EECDI"><title>Type.</title><p>China. Macao and adjacent islands, <italic>Beechey s.n.</italic> (lectotype, designated by <xref ref-type="bibr" rid="B82">Wang et al. (2019</xref>: 68): K [barcode K000758258!]; isolectotypes: E [barcode E00369054!]). Image of lectotype available from <ext-link xmlns:xlink="http://www.w3.org/1999/xlink" xlink:href="https://plants.jstor.org/stable/10.5555/al.ap.specimen.k000758258" ext-link-type="uri" xlink:type="simple">https://plants.jstor.org/stable/10.5555/al.ap.specimen.k000758258</ext-link>.</p></tp:treatment-sec><tp:treatment-sec sec-type="distribution" id="SECID0EVCDI"><title>Distribution.</title><p>Cambodia, China (Fujian, Guangdong, Guangxi, Hainan, Hongkong, Hunan, Jiangxi, Zhejiang), and Vietnam.</p><fig id="F9" position="float" orientation="portrait"><object-id xmlns:xlink="http://www.w3.org/1999/xlink" content-type="doi" xlink:type="simple">10.3897/phytokeys.242.117481.figure9</object-id><object-id xmlns:xlink="http://www.w3.org/1999/xlink" content-type="arpha" xlink:type="simple">1B8D3573-C141-5929-BA40-CFE2EA12FFF8</object-id><label>Figure 9.</label><caption><p>Fine structure of <italic><tp:taxon-name><tp:taxon-name-part taxon-name-part-type="genus" reg="Photinia">Photinia</tp:taxon-name-part><tp:taxon-name-part taxon-name-part-type="species" reg="prunifolia">prunifolia</tp:taxon-name-part></tp:taxon-name></italic>, encompassing various developmental stages and perspectives. <bold>A</bold> inflorescence branch <bold>B, C</bold> inflorescence branchlet <bold>D</bold> bottom perspective of an individual flower <bold>E</bold> top view of a single flower <bold>F, G</bold> longitudinal section through the ovary <bold>H</bold> stamens <bold>I</bold> petals <bold>J</bold> dissected flower showing internal structures <bold>K</bold> cross-section of the immature ovary <bold>L</bold> an infructescence branch <bold>M, N</bold> comparative fruit in both inmature and mature states <bold>O</bold> fruit, viewed from above <bold>P</bold> longitudinal section of fruit <bold>Q</bold> cross-sections of fruit <bold>R</bold> fully matured seed. The inflorescence branches (<bold>A–K</bold>) were collected on April 13, 2024. The infructescence branches in the immature state (<bold>L, M</bold>) were collected on October 7, 2023, while the remaining samples (<bold>N–R</bold>) were gathered on November 29, 2023. Ting Wang was responsible for the collection of all fresh specimens at the Hangzhou Botanical Garden (Zhejiang, China). Furthermore, Bin-Jie Ge (Chenshan Botanical Garden, Shanghai, China) dissected and photographed all the samples.</p></caption><graphic xmlns:xlink="http://www.w3.org/1999/xlink" xlink:href="phytokeys-242-161_article-117481__-g009.jpg" position="float" orientation="portrait" xlink:type="simple" id="oo_1060369.jpg"><uri content-type="original_file" xlink:type="simple">https://binary.pensoft.net/fig/1060369</uri></graphic></fig></tp:treatment-sec><ref-list><ref id="B82"><mixed-citation xmlns:xlink="http://www.w3.org/1999/xlink" xlink:type="simple"><person-group><name name-style="western"><surname>Wang</surname><given-names>LY</given-names></name><name name-style="western"><surname>Feng</surname><given-names>HZ</given-names></name><name name-style="western"><surname>Fan</surname><given-names>Q</given-names></name><name name-style="western"><surname>Chen</surname><given-names>SF</given-names></name><name name-style="western"><surname>Guo</surname><given-names>W</given-names></name><name name-style="western"><surname>Liao</surname><given-names>WB</given-names></name></person-group> (<year>2019</year>) <article-title>(2695) Proposal to conserve the name <italic><tp:taxon-name><tp:taxon-name-part taxon-name-part-type="genus">Photinia</tp:taxon-name-part><tp:taxon-name-part taxon-name-part-type="species">glomerata</tp:taxon-name-part></tp:taxon-name></italic> against <italic><tp:taxon-name><tp:taxon-name-part taxon-name-part-type="genus">P.</tp:taxon-name-part><tp:taxon-name-part taxon-name-part-type="species">griffithii</tp:taxon-name-part></tp:taxon-name></italic> (<tp:taxon-name><tp:taxon-name-part taxon-name-part-type="family">Rosaceae</tp:taxon-name-part></tp:taxon-name>).</article-title><source>Taxon</source><volume>68</volume>(<issue>3</issue>): <fpage>599</fpage>–<lpage>600</lpage>. <ext-link xlink:href="10.1002/tax.12082" ext-link-type="doi" xlink:type="simple">https://doi.org/10.1002/tax.12082</ext-link></mixed-citation></ref></ref-list></tp:taxon-treatment>
