# Supplementary material for: ﻿Refining the phylogeny and taxonomy of the apple tribe Maleae (Rosaceae): insights from phylogenomic analyses of 563 plastomes and a taxonomic synopsis of Photinia and its allies in the Old World
Source: PhytoKeys. 2024 May 31;242:161–227. doi: 10.3897/phytokeys.242.117481 (PMC11161682; doi:10.3897/phytokeys.242.117481)
Supplement: XML Treatment for Photinia serratifolia var. serratifolia [file phytokeys.242.117481-treatment41.xml]

<!DOCTYPE tp:taxon-treatment
  PUBLIC "-//TaxonX//DTD Taxonomic Treatment Publishing DTD v0 20100105//EN" "tax-treatment-NSO.dtd">
<tp:taxon-treatment xmlns:tp="http://www.plazi.org/taxpub"><tp:treatment-meta><kwd-group><label>Taxon classification</label><kwd>
                <named-content content-type="kingdom">Plantae</named-content>
              </kwd><kwd>
                <named-content content-type="order">Rosales</named-content>
              </kwd><kwd>
                <named-content content-type="family">Rosaceae</named-content>
              </kwd></kwd-group><mixed-citation publication-type="journal"><person-group><name><surname>Wang</surname><given-names>Hui</given-names></name><name><surname>Li</surname><given-names>Xiao-Ya</given-names></name><name><surname>Jiang</surname><given-names>Yan</given-names></name><name><surname>Jin</surname><given-names>Ze-Tao</given-names></name><name><surname>Ma</surname><given-names>Dai-Kun</given-names></name><name><surname>Liu</surname><given-names>Bing</given-names></name><name><surname>Xu</surname><given-names>Chao</given-names></name><name><surname>Ge</surname><given-names>Bin-Jie</given-names></name><name><surname>Wang</surname><given-names>Ting</given-names></name><name><surname>Fan</surname><given-names>Qiang</given-names></name><name><surname>Jin</surname><given-names>Shui-Hu</given-names></name><name><surname>Liu</surname><given-names>Guang-Ning</given-names></name><name><surname>Liu</surname><given-names>Bin-Bin</given-names></name></person-group><article-title>﻿Refining the phylogeny and taxonomy of the apple tribe Maleae (<tp:taxon-name><tp:taxon-name-part taxon-name-part-type="family">Rosaceae</tp:taxon-name-part></tp:taxon-name>): insights from phylogenomic analyses of 563 plastomes and a taxonomic synopsis of <italic><tp:taxon-name><tp:taxon-name-part taxon-name-part-type="genus" reg="Photinia">Photinia</tp:taxon-name-part></tp:taxon-name></italic> and its allies in the Old World</article-title><source>PhytoKeys</source><day>31</day><month>05</month><year>2024</year><volume>242</volume><fpage>161</fpage><lpage>227</lpage><pub-id pub-id-type="doi">10.3897/phytokeys.242.117481</pub-id></mixed-citation></tp:treatment-meta><tp:nomenclature><label>﻿23a.</label><tp:taxon-name>
              <object-id xmlns:xlink="http://www.w3.org/1999/xlink" content-type="arpha" xlink:type="simple">615E40EF-6B78-5689-B839-F9EB5E78AFB3</object-id>
              <tp:taxon-name-part taxon-name-part-type="genus" reg="Photinia">Photinia</tp:taxon-name-part>
              <tp:taxon-name-part taxon-name-part-type="species" reg="serratifolia">serratifolia</tp:taxon-name-part>
              <tp:taxon-name-part taxon-name-part-type="infraspecific-rank">var.</tp:taxon-name-part>
              <tp:taxon-name-part taxon-name-part-type="variety" reg="serratifolia">serratifolia</tp:taxon-name-part>
            </tp:taxon-name><xref ref-type="fig" rid="F2">Fig. 2C Common name: 石楠 (原变种) (Chinese name)</xref><tp:nomenclature-citation-list><tp:nomenclature-citation><tp:taxon-name>
                  <tp:taxon-name-part taxon-name-part-type="status">=</tp:taxon-name-part>
                  <tp:taxon-name-part taxon-name-part-type="genus" reg="Photinia">Photinia</tp:taxon-name-part>
                  <tp:taxon-name-part taxon-name-part-type="species" reg="glabra">glabra</tp:taxon-name-part>
                  <tp:taxon-name-part taxon-name-part-type="infraspecific-rank">var.</tp:taxon-name-part>
                  <tp:taxon-name-part taxon-name-part-type="variety" reg="chinensis">chinensis</tp:taxon-name-part>
                </tp:taxon-name><comment> Maxim., Bull. Acad. Imp. Sci. Saint-Petersbourg, sér. 3 19(2): 179. 1873. Type: CHINA. <italic>R. Fortune A-30</italic> (<bold>lectotype, designated here</bold>: P [barcode P00781062!]; isolectotypes: P [barcode P00781061!, P00781063!, P00781064!]). Note C. Image of lectotype available from <ext-link xmlns:xlink="http://www.w3.org/1999/xlink" xlink:href="https://plants.jstor.org/stable/10.5555/al.ap.specimen.p00781062" ext-link-type="uri" xlink:type="simple">https://plants.jstor.org/stable/10.5555/al.ap.specimen.p00781062</ext-link>. </comment></tp:nomenclature-citation><tp:nomenclature-citation><tp:taxon-name>
                  <tp:taxon-name-part taxon-name-part-type="status">=</tp:taxon-name-part>
                  <tp:taxon-name-part taxon-name-part-type="genus" reg="Stranvaesia">Stranvaesia</tp:taxon-name-part>
                  <tp:taxon-name-part taxon-name-part-type="species" reg="argyi">argyi</tp:taxon-name-part>
                </tp:taxon-name><comment> H.Lév., Mem. Acad. Sci. Art. Barcelona ser. 3 12: 560. 1916. Type: CHINA. <italic>Argy s.n.</italic> (holotype: E [barcode E00011323!]). Image of holotype available from <ext-link xmlns:xlink="http://www.w3.org/1999/xlink" xlink:href="https://plants.jstor.org/stable/10.5555/al.ap.specimen.e00011323" ext-link-type="uri" xlink:type="simple">https://plants.jstor.org/stable/10.5555/al.ap.specimen.e00011323</ext-link>. </comment></tp:nomenclature-citation><tp:nomenclature-citation><tp:taxon-name>
                  <tp:taxon-name-part taxon-name-part-type="status">=</tp:taxon-name-part>
                  <tp:taxon-name-part taxon-name-part-type="genus" reg="Photinia">Photinia</tp:taxon-name-part>
                  <tp:taxon-name-part taxon-name-part-type="species" reg="serrulata">serrulata</tp:taxon-name-part>
                  <tp:taxon-name-part taxon-name-part-type="infraspecific-rank">var.</tp:taxon-name-part>
                  <tp:taxon-name-part taxon-name-part-type="variety" reg="aculeata">aculeata</tp:taxon-name-part>
                </tp:taxon-name><comment> G.H.M.Lawr., Gentes Herbarum 8: 80. 1949. Type: CHINA. Taiwan: Seisiu, <italic>E.H. Wilson 11061</italic> (<bold>lectotype, designated here</bold>: US [barcode 00097504!]; isolectotype: A [barcode 00045608!]). Image of lectotype available from <ext-link xmlns:xlink="http://www.w3.org/1999/xlink" xlink:href="https://plants.jstor.org/stable/10.5555/al.ap.specimen.us00097504" ext-link-type="uri" xlink:type="simple">https://plants.jstor.org/stable/10.5555/al.ap.specimen.us00097504</ext-link>. </comment></tp:nomenclature-citation></tp:nomenclature-citation-list></tp:nomenclature><tp:treatment-sec sec-type="distribution" id="SECID0EXMDI"><title>Distribution.</title><p>China (Anhui, Fujian, Gansu, Guangdong, Guangxi, Guizhou, Hebei, Hubei, Hunan, Jiangsu, Jiangxi, Shaanxi, Sichuan, Taiwan, Yunnan, and Zhejiang), Indonesia, India, Japan, and Philippines.</p></tp:treatment-sec><tp:treatment-sec sec-type="Note C" id="SECID0E3MDI"><title>Note C.</title><p>In the protologue, the author cited only one collection of specimen, <italic>R. Fortune A-30</italic>, four sheets of this collection have been observed in P, one preserved well (barcode P [barcode P00781062]) was designated as lectotype here.</p></tp:treatment-sec><tp:treatment-sec><!--Section generated to contain objects referenced in tp:taxon-treatment.--><fig id="F2" position="float" orientation="portrait"><object-id xmlns:xlink="http://www.w3.org/1999/xlink" content-type="doi" xlink:type="simple">10.3897/phytokeys.242.117481.figure2</object-id><object-id xmlns:xlink="http://www.w3.org/1999/xlink" content-type="arpha" xlink:type="simple">BBCE593B-B7A5-5721-97F8-6295EECB20E1</object-id><label>Figure 2.</label><caption><p>Phylogenetic tree of the apple tribe Maleae estimated by Maximum Likelihood (<abbrev xmlns:xlink="http://www.w3.org/1999/xlink" xlink:title="Maximum Likelihood" id="ABBRID0EZVAE" xlink:type="simple">ML</abbrev>) algorithm using RAxML, based on a concatenated 426 single-copy nuclear genes (<abbrev xmlns:xlink="http://www.w3.org/1999/xlink" xlink:title="single-copy nuclear genes" id="ABBRID0E4VAE" xlink:type="simple">SCN</abbrev> genes) supermatrix <bold>A</bold> inset in the upper left corner <bold>B</bold> a segment of the RAxML tree focusing on <italic><tp:taxon-name><tp:taxon-name-part taxon-name-part-type="genus" reg="Photinia">Photinia</tp:taxon-name-part></tp:taxon-name></italic> and its allies, inferred from concatenated 78 plastid coding sequences (plastid CDSs). (Adapted from <xref ref-type="bibr" rid="B23">Jin et al. (2023)</xref>) <bold>C</bold><italic><tp:taxon-name><tp:taxon-name-part taxon-name-part-type="genus" reg="Photinia">Photinia</tp:taxon-name-part><tp:taxon-name-part taxon-name-part-type="species" reg="serratifolia">serratifolia</tp:taxon-name-part></tp:taxon-name></italic> (Zhejiang, China: Bin-Bin Liu) <bold>D</bold><italic><tp:taxon-name><tp:taxon-name-part taxon-name-part-type="genus" reg="Stranvaesia">Stranvaesia</tp:taxon-name-part><tp:taxon-name-part taxon-name-part-type="species" reg="lasiogyna">lasiogyna</tp:taxon-name-part></tp:taxon-name></italic> (Yunnan, China: Bin-Bin Liu) <bold>E</bold><italic><tp:taxon-name><tp:taxon-name-part taxon-name-part-type="genus" reg="Weniomeles">Weniomeles</tp:taxon-name-part><tp:taxon-name-part taxon-name-part-type="species" reg="bodinieri">bodinieri</tp:taxon-name-part></tp:taxon-name></italic> (Yunnan, China: Bin-Bin Liu) <bold>F</bold><italic><tp:taxon-name><tp:taxon-name-part taxon-name-part-type="genus" reg="Pourthiaea">Pourthiaea</tp:taxon-name-part><tp:taxon-name-part taxon-name-part-type="species" reg="magnoliifolia">magnoliifolia</tp:taxon-name-part></tp:taxon-name></italic> (Zhejiang, China: Bin-Bin Liu).</p></caption><graphic xmlns:xlink="http://www.w3.org/1999/xlink" xlink:href="phytokeys-242-161_article-117481__-g002.jpg" position="float" orientation="portrait" xlink:type="simple" id="oo_1060362.jpg"><uri content-type="original_file" xlink:type="simple">https://binary.pensoft.net/fig/1060362</uri></graphic></fig></tp:treatment-sec><ref-list><ref id="B23"><mixed-citation xmlns:xlink="http://www.w3.org/1999/xlink" xlink:type="simple"><person-group><name name-style="western"><surname>Jin</surname><given-names>ZT</given-names></name><name name-style="western"><surname>Hodel</surname><given-names>RGJ</given-names></name><name name-style="western"><surname>Ma</surname><given-names>DK</given-names></name><name name-style="western"><surname>Wang</surname><given-names>H</given-names></name><name name-style="western"><surname>Liu</surname><given-names>GN</given-names></name><name name-style="western"><surname>Ren</surname><given-names>C</given-names></name><name name-style="western"><surname>Ge</surname><given-names>BJ</given-names></name><name name-style="western"><surname>Fan</surname><given-names>Q</given-names></name><name name-style="western"><surname>Jin</surname><given-names>SH</given-names></name><name name-style="western"><surname>Xu</surname><given-names>C</given-names></name><name name-style="western"><surname>Wu</surname><given-names>J</given-names></name><name name-style="western"><surname>Liu</surname><given-names>BB</given-names></name></person-group> (<year>2023</year>) Nightmare or delight: Taxonomic circumscription meets reticulate evolution in the phylogenomic era. Molecular Phylogenetics and Evolution 107914: 107914. <ext-link xlink:href="10.1016/j.ympev.2023.107914" ext-link-type="doi" xlink:type="simple">https://doi.org/10.1016/j.ympev.2023.107914</ext-link></mixed-citation></ref></ref-list></tp:taxon-treatment>
