# Supplementary material for: ﻿Refining the phylogeny and taxonomy of the apple tribe Maleae (Rosaceae): insights from phylogenomic analyses of 563 plastomes and a taxonomic synopsis of Photinia and its allies in the Old World
Source: PhytoKeys. 2024 May 31;242:161–227. doi: 10.3897/phytokeys.242.117481 (PMC11161682; doi:10.3897/phytokeys.242.117481)
Supplement: XML Treatment for Stranvaesia nussia [file phytokeys.242.117481-treatment50.xml]

<!DOCTYPE tp:taxon-treatment
  PUBLIC "-//TaxonX//DTD Taxonomic Treatment Publishing DTD v0 20100105//EN" "tax-treatment-NSO.dtd">
<tp:taxon-treatment xmlns:tp="http://www.plazi.org/taxpub"><tp:treatment-meta><kwd-group><label>Taxon classification</label><kwd>
                <named-content content-type="kingdom">Plantae</named-content>
              </kwd><kwd>
                <named-content content-type="order">Rosales</named-content>
              </kwd><kwd>
                <named-content content-type="family">Rosaceae</named-content>
              </kwd></kwd-group><mixed-citation publication-type="journal"><person-group><name><surname>Wang</surname><given-names>Hui</given-names></name><name><surname>Li</surname><given-names>Xiao-Ya</given-names></name><name><surname>Jiang</surname><given-names>Yan</given-names></name><name><surname>Jin</surname><given-names>Ze-Tao</given-names></name><name><surname>Ma</surname><given-names>Dai-Kun</given-names></name><name><surname>Liu</surname><given-names>Bing</given-names></name><name><surname>Xu</surname><given-names>Chao</given-names></name><name><surname>Ge</surname><given-names>Bin-Jie</given-names></name><name><surname>Wang</surname><given-names>Ting</given-names></name><name><surname>Fan</surname><given-names>Qiang</given-names></name><name><surname>Jin</surname><given-names>Shui-Hu</given-names></name><name><surname>Liu</surname><given-names>Guang-Ning</given-names></name><name><surname>Liu</surname><given-names>Bin-Bin</given-names></name></person-group><article-title>﻿Refining the phylogeny and taxonomy of the apple tribe Maleae (<tp:taxon-name><tp:taxon-name-part taxon-name-part-type="family">Rosaceae</tp:taxon-name-part></tp:taxon-name>): insights from phylogenomic analyses of 563 plastomes and a taxonomic synopsis of <italic><tp:taxon-name><tp:taxon-name-part taxon-name-part-type="genus" reg="Photinia">Photinia</tp:taxon-name-part></tp:taxon-name></italic> and its allies in the Old World</article-title><source>PhytoKeys</source><day>31</day><month>05</month><year>2024</year><volume>242</volume><fpage>161</fpage><lpage>227</lpage><pub-id pub-id-type="doi">10.3897/phytokeys.242.117481</pub-id></mixed-citation></tp:treatment-meta><tp:nomenclature><label>﻿1.</label><tp:taxon-name>
              <object-id xmlns:xlink="http://www.w3.org/1999/xlink" content-type="arpha" xlink:type="simple">465C94EC-B72B-5D89-B54E-41116FE5F77F</object-id>
              <tp:taxon-name-part taxon-name-part-type="genus" reg="Stranvaesia">Stranvaesia</tp:taxon-name-part>
              <tp:taxon-name-part taxon-name-part-type="species" reg="nussia">nussia</tp:taxon-name-part>
            </tp:taxon-name><tp:taxon-authority>(Buch.-Ham. ex D.Don) Decne., Nouv. Arch. Mus. Hist. Nat. 10: 178. 1874.</tp:taxon-authority><tp:nomenclature-citation-list><tp:nomenclature-citation><tp:taxon-name>
                  <tp:taxon-name-part taxon-name-part-type="status">≡</tp:taxon-name-part>
                  <tp:taxon-name-part taxon-name-part-type="genus" reg="Pyrus">Pyrus</tp:taxon-name-part>
                  <tp:taxon-name-part taxon-name-part-type="species" reg="nussia">nussia</tp:taxon-name-part>
                </tp:taxon-name><comment> Buch.-Ham. ex D.Don, Prodr. Fl. Nepal. 237. 1825. ≡ <tp:taxon-name><tp:taxon-name-part taxon-name-part-type="genus" reg="Photinia">Photinia</tp:taxon-name-part><tp:taxon-name-part taxon-name-part-type="species" reg="nussia">nussia</tp:taxon-name-part></tp:taxon-name> (Buch.-Ham. ex D.Don) Kalkman, Blumea 21(2): 429. 1973. </comment></tp:nomenclature-citation><tp:nomenclature-citation><tp:taxon-name>
                  <tp:taxon-name-part taxon-name-part-type="status">=</tp:taxon-name-part>
                  <tp:taxon-name-part taxon-name-part-type="genus" reg="Crataegus">Crataegus</tp:taxon-name-part>
                  <tp:taxon-name-part taxon-name-part-type="species" reg="glauca">glauca</tp:taxon-name-part>
                </tp:taxon-name><comment> Wall. ex G.Don, Gen. Hist. 2: 598, descr. 1832. Type: Nepalia &amp; Kumaon. 1829, <italic>Wallich 673</italic> (<bold>lectotype, designated here</bold>: K [barcode K000758343!, excluding the infructescence]; isolectotypes: G [barcode G00437202!, excluding the infructescence, G00437203!], GZU [barcode GZU000283039!], K [barcode K000758344!, K001111566!], L [barcode L0019509!], LE [barcode LE00013505!], M [barcode M-0213867!, M-0213868!, M-0213872!], P [barcode P02143111!], PH [barcode PH00028193!]). Image of lectotype available from <ext-link xmlns:xlink="http://www.w3.org/1999/xlink" xlink:href="https://plants.jstor.org/stable/10.5555/al.ap.specimen.k000758343" ext-link-type="uri" xlink:type="simple">https://plants.jstor.org/stable/10.5555/al.ap.specimen.k000758343</ext-link>. </comment></tp:nomenclature-citation><tp:nomenclature-citation><tp:taxon-name>
                  <tp:taxon-name-part taxon-name-part-type="status">=</tp:taxon-name-part>
                  <tp:taxon-name-part taxon-name-part-type="genus" reg="Stranvaesia">Stranvaesia</tp:taxon-name-part>
                  <tp:taxon-name-part taxon-name-part-type="species" reg="glaucescens">glaucescens</tp:taxon-name-part>
                </tp:taxon-name><comment> Lindl., Edwards’s Bot. Reg. 23: t. 1956. 1837. nom. superfl. </comment></tp:nomenclature-citation><tp:nomenclature-citation><tp:taxon-name>
                  <tp:taxon-name-part taxon-name-part-type="status">=</tp:taxon-name-part>
                  <tp:taxon-name-part taxon-name-part-type="genus" reg="Eriobotrya">Eriobotrya</tp:taxon-name-part>
                  <tp:taxon-name-part taxon-name-part-type="species" reg="ambigua">ambigua</tp:taxon-name-part>
                </tp:taxon-name><comment> Merr., Publ. Bur. Sci. Gov. Lab. 35: 19. 1906. ≡ <tp:taxon-name><tp:taxon-name-part taxon-name-part-type="genus" reg="Stranvaesia">Stranvaesia</tp:taxon-name-part><tp:taxon-name-part taxon-name-part-type="species" reg="ambigua">ambigua</tp:taxon-name-part></tp:taxon-name> (Merr.) Nakai, J. Arnold Arbor. 5: 72. 1924. Type: PHILIPPINES. Lamao River, Mt. Mariveles, Province of Bataan, Luzon, March 1905, <italic>R. Meyer 2796</italic> (lectotype, designated by <xref ref-type="bibr" rid="B25">Kalkman (1973</xref>: 429) ‘holotype’: K [barcode K000758366!]; isolectotypes: NY [barcode 00436214!], US [barcode 00097488!]). ibidem, March 1905, <italic>H.N. Whitford 1155</italic> (syntype: K [barcode K000758368!]). ibidem, March 1905, <italic>H.N. Whitford 1168</italic> (syntype: K [barcode K000758367!]). ibidem, June 1905, <italic>H.N. Whitford 1307</italic> (syntype: K [barcode K000758365!]). Image of lectotype available from <ext-link xmlns:xlink="http://www.w3.org/1999/xlink" xlink:href="https://plants.jstor.org/stable/10.5555/al.ap.specimen.k000758366" ext-link-type="uri" xlink:type="simple">https://plants.jstor.org/stable/10.5555/al.ap.specimen.k000758366</ext-link>. </comment></tp:nomenclature-citation><tp:nomenclature-citation><tp:taxon-name>
                  <tp:taxon-name-part taxon-name-part-type="status">=</tp:taxon-name-part>
                  <tp:taxon-name-part taxon-name-part-type="genus" reg="Eriobotrya">Eriobotrya</tp:taxon-name-part>
                  <tp:taxon-name-part taxon-name-part-type="species" reg="oblongifolia">oblongifolia</tp:taxon-name-part>
                </tp:taxon-name><comment> Merr. &amp; Rolfe, Philipp. J. Sci., C 3: 102. 1908. ≡ <tp:taxon-name><tp:taxon-name-part taxon-name-part-type="genus" reg="Rhaphiolepis">Rhaphiolepis</tp:taxon-name-part><tp:taxon-name-part taxon-name-part-type="species" reg="oblongifolia">oblongifolia</tp:taxon-name-part></tp:taxon-name> (Merr. &amp; Rolfe) B.B.Liu &amp; J.Wen, Frontiers Pl. Sci. (Online journal) 10-1731: 11. 2020. Type: PHILIPPINES. Mindanao. Misamis: Mount Malindang, May 1906, <italic>E.A. Mearns &amp; W.J. Hutchinson 4680</italic> (lectotype, designated by <xref ref-type="bibr" rid="B43">Liu et al. (2020b</xref>: 108): NY [barcode 00436215!]; isolectotype: US [barcode 00097490!]). Image of lectotype available from <ext-link xmlns:xlink="http://www.w3.org/1999/xlink" xlink:href="https://plants.jstor.org/stable/10.5555/al.ap.specimen.ny00436215" ext-link-type="uri" xlink:type="simple">https://plants.jstor.org/stable/10.5555/al.ap.specimen.ny00436215</ext-link>. </comment></tp:nomenclature-citation><tp:nomenclature-citation><tp:taxon-name>
                  <tp:taxon-name-part taxon-name-part-type="status">=</tp:taxon-name-part>
                  <tp:taxon-name-part taxon-name-part-type="genus" reg="Photinia">Photinia</tp:taxon-name-part>
                  <tp:taxon-name-part taxon-name-part-type="species" reg="harmandii">harmandii</tp:taxon-name-part>
                </tp:taxon-name><comment> Cardot, Notul. Syst. (Paris) 3: 375. 1918. ≡ <tp:taxon-name><tp:taxon-name-part taxon-name-part-type="genus" reg="Stranvaesia">Stranvaesia</tp:taxon-name-part><tp:taxon-name-part taxon-name-part-type="species" reg="harmandii">harmandii</tp:taxon-name-part></tp:taxon-name> (Cardot) Vidal, Notul. Syst. (Paris) 13: 301. 1948. Type: LAOS. Attopeu, 1877, <italic>Harmand 1366</italic> (<bold>lectotype, designated here</bold>: P [barcode P02143112!]; isolectotype: P [barcode P02143113!]). Image of lectotype available from <ext-link xmlns:xlink="http://www.w3.org/1999/xlink" xlink:href="https://plants.jstor.org/stable/10.5555/al.ap.specimen.p02143112" ext-link-type="uri" xlink:type="simple">https://plants.jstor.org/stable/10.5555/al.ap.specimen.p02143112</ext-link>. </comment></tp:nomenclature-citation></tp:nomenclature-citation-list></tp:nomenclature><tp:treatment-sec sec-type="material" id="SECID0ENHAK"><title>Type.</title><p>Nepal. Nilcunt [Nilkantha, Shading District, Bagmati Zone, Madhyamanchal, Nepal; coordinates 27.91/84.94]. <italic>Francis Buchanan-Hamilton s.n.</italic> (lectotype, selected by <xref ref-type="bibr" rid="B79">Vidal (1965</xref>: 231), first step; second step, designated by <xref ref-type="bibr" rid="B16">Guo et al. (2020</xref>: 110): BM [barcode BM000522002!]). <italic>Wallich 658</italic> (syntype: L [barcode L0062739!, L0062740!], M [barcode M-0213869!]). <italic>Wallich 658a</italic> (syntype: M [barcode M-0210542!]). Image of lectotype available from <ext-link xmlns:xlink="http://www.w3.org/1999/xlink" xlink:href="https://plants.jstor.org/stable/10.5555/al.ap.specimen.bm000522002" ext-link-type="uri" xlink:type="simple">https://plants.jstor.org/stable/10.5555/al.ap.specimen.bm000522002</ext-link>.</p></tp:treatment-sec><tp:treatment-sec sec-type="distribution" id="SECID0EGIAK"><title>Distribution.</title><p>China (Tibet and Yunnan), India, Laos, Myanmar, Nepal, Philippines, and Thailand.</p></tp:treatment-sec><ref-list><ref id="B25"><mixed-citation xmlns:xlink="http://www.w3.org/1999/xlink" xlink:type="simple"><person-group><name name-style="western"><surname>Kalkman</surname><given-names>C</given-names></name></person-group> (<year>1973</year>) <article-title>The Malesian species of the subfamily <tp:taxon-name><tp:taxon-name-part taxon-name-part-type="subfamily">Maloideae</tp:taxon-name-part></tp:taxon-name>.</article-title><source>Blumea</source><volume>21</volume>: <fpage>413</fpage>–<lpage>442</lpage>.</mixed-citation></ref><ref id="B43"><mixed-citation xmlns:xlink="http://www.w3.org/1999/xlink" xlink:type="simple"><person-group><name name-style="western"><surname>Liu</surname><given-names>BB</given-names></name><name name-style="western"><surname>Liu</surname><given-names>GN</given-names></name><name name-style="western"><surname>Hong</surname><given-names>DY</given-names></name><name name-style="western"><surname>Wen</surname><given-names>J</given-names></name></person-group> (<year>2020b</year>) <italic><tp:taxon-name><tp:taxon-name-part taxon-name-part-type="genus">Eriobotrya</tp:taxon-name-part></tp:taxon-name></italic> belongs to <italic><tp:taxon-name><tp:taxon-name-part taxon-name-part-type="genus">Rhaphiolepis</tp:taxon-name-part></tp:taxon-name></italic> (Maleae, <tp:taxon-name><tp:taxon-name-part taxon-name-part-type="family">Rosaceae</tp:taxon-name-part></tp:taxon-name>): Evidence from chloroplast genome and nuclear ribosomal DNA data. Frontiers in Plant Science 10: e1731. <ext-link xlink:href="10.3389/fpls.2019.01731" ext-link-type="doi" xlink:type="simple">https://doi.org/10.3389/fpls.2019.01731</ext-link></mixed-citation></ref><ref id="B79"><mixed-citation xmlns:xlink="http://www.w3.org/1999/xlink" xlink:type="simple"><person-group><name name-style="western"><surname>Vidal</surname><given-names>JE</given-names></name></person-group> (<year>1965</year>) <article-title>Notes sur Quelques <tp:taxon-name><tp:taxon-name-part taxon-name-part-type="family">Rosaceae</tp:taxon-name-part></tp:taxon-name> Asiatiques (II).</article-title><source>Adansonia</source><volume>5</volume>: <fpage>221</fpage>–<lpage>236</lpage>.</mixed-citation></ref><ref id="B16"><mixed-citation xmlns:xlink="http://www.w3.org/1999/xlink" xlink:type="simple"><person-group><name name-style="western"><surname>Guo</surname><given-names>W</given-names></name><name name-style="western"><surname>Fan</surname><given-names>Q</given-names></name><name name-style="western"><surname>Zhang</surname><given-names>XZ</given-names></name><name name-style="western"><surname>Liao</surname><given-names>WB</given-names></name><name name-style="western"><surname>Wang</surname><given-names>LY</given-names></name><name name-style="western"><surname>Wu</surname><given-names>W</given-names></name><name name-style="western"><surname>Potter</surname><given-names>D</given-names></name></person-group> (<year>2020</year>) <article-title>Molecular reappraisal of relationships between <italic><tp:taxon-name><tp:taxon-name-part taxon-name-part-type="genus">Photinia</tp:taxon-name-part></tp:taxon-name></italic>, <italic><tp:taxon-name><tp:taxon-name-part taxon-name-part-type="genus">Stranvaesia</tp:taxon-name-part></tp:taxon-name></italic> and <italic><tp:taxon-name><tp:taxon-name-part taxon-name-part-type="genus">Heteromeles</tp:taxon-name-part></tp:taxon-name></italic> (<tp:taxon-name><tp:taxon-name-part taxon-name-part-type="family">Rosaceae</tp:taxon-name-part></tp:taxon-name>, Maleae).</article-title><source>Phytotaxa</source><volume>447</volume>(<issue>2</issue>): <fpage>103</fpage>–<lpage>115</lpage>. <ext-link xlink:href="10.11646/phytotaxa.447.2.3" ext-link-type="doi" xlink:type="simple">https://doi.org/10.11646/phytotaxa.447.2.3</ext-link></mixed-citation></ref></ref-list></tp:taxon-treatment>
