# Supplementary material for: ﻿Refining the phylogeny and taxonomy of the apple tribe Maleae (Rosaceae): insights from phylogenomic analyses of 563 plastomes and a taxonomic synopsis of Photinia and its allies in the Old World
Source: PhytoKeys. 2024 May 31;242:161–227. doi: 10.3897/phytokeys.242.117481 (PMC11161682; doi:10.3897/phytokeys.242.117481)
Supplement: XML Treatment for Stranvaesia nussia var. angustifolia [file phytokeys.242.117481-treatment52.xml]

<!DOCTYPE tp:taxon-treatment
  PUBLIC "-//TaxonX//DTD Taxonomic Treatment Publishing DTD v0 20100105//EN" "tax-treatment-NSO.dtd">
<tp:taxon-treatment xmlns:tp="http://www.plazi.org/taxpub"><tp:treatment-meta><kwd-group><label>Taxon classification</label><kwd>
                <named-content content-type="kingdom">Plantae</named-content>
              </kwd><kwd>
                <named-content content-type="order">Rosales</named-content>
              </kwd><kwd>
                <named-content content-type="family">Rosaceae</named-content>
              </kwd></kwd-group><mixed-citation publication-type="journal"><person-group><name><surname>Wang</surname><given-names>Hui</given-names></name><name><surname>Li</surname><given-names>Xiao-Ya</given-names></name><name><surname>Jiang</surname><given-names>Yan</given-names></name><name><surname>Jin</surname><given-names>Ze-Tao</given-names></name><name><surname>Ma</surname><given-names>Dai-Kun</given-names></name><name><surname>Liu</surname><given-names>Bing</given-names></name><name><surname>Xu</surname><given-names>Chao</given-names></name><name><surname>Ge</surname><given-names>Bin-Jie</given-names></name><name><surname>Wang</surname><given-names>Ting</given-names></name><name><surname>Fan</surname><given-names>Qiang</given-names></name><name><surname>Jin</surname><given-names>Shui-Hu</given-names></name><name><surname>Liu</surname><given-names>Guang-Ning</given-names></name><name><surname>Liu</surname><given-names>Bin-Bin</given-names></name></person-group><article-title>﻿Refining the phylogeny and taxonomy of the apple tribe Maleae (<tp:taxon-name><tp:taxon-name-part taxon-name-part-type="family">Rosaceae</tp:taxon-name-part></tp:taxon-name>): insights from phylogenomic analyses of 563 plastomes and a taxonomic synopsis of <italic><tp:taxon-name><tp:taxon-name-part taxon-name-part-type="genus" reg="Photinia">Photinia</tp:taxon-name-part></tp:taxon-name></italic> and its allies in the Old World</article-title><source>PhytoKeys</source><day>31</day><month>05</month><year>2024</year><volume>242</volume><fpage>161</fpage><lpage>227</lpage><pub-id pub-id-type="doi">10.3897/phytokeys.242.117481</pub-id></mixed-citation></tp:treatment-meta><tp:nomenclature><label>﻿1b.</label><tp:taxon-name>
              <object-id xmlns:xlink="http://www.w3.org/1999/xlink" content-type="arpha" xlink:type="simple">09D116E4-013A-5AE7-BBA4-F4091FDC280C</object-id>
              <tp:taxon-name-part taxon-name-part-type="genus" reg="Stranvaesia">Stranvaesia</tp:taxon-name-part>
              <tp:taxon-name-part taxon-name-part-type="species" reg="nussia">nussia</tp:taxon-name-part>
              <tp:taxon-name-part taxon-name-part-type="infraspecific-rank">var.</tp:taxon-name-part>
              <tp:taxon-name-part taxon-name-part-type="variety" reg="angustifolia">angustifolia</tp:taxon-name-part>
            </tp:taxon-name><tp:taxon-authority>(Decne.) C.K.Schneid., Ill. Handb. Laubholzk. 1: 713. 1906.</tp:taxon-authority><tp:nomenclature-citation-list><tp:nomenclature-citation><tp:taxon-name>
                  <tp:taxon-name-part taxon-name-part-type="status">≡</tp:taxon-name-part>
                  <tp:taxon-name-part taxon-name-part-type="genus" reg="Stranvaesia">Stranvaesia</tp:taxon-name-part>
                  <tp:taxon-name-part taxon-name-part-type="species" reg="glaucescens">glaucescens</tp:taxon-name-part>
                  <tp:taxon-name-part taxon-name-part-type="infraspecific-rank">var.</tp:taxon-name-part>
                  <tp:taxon-name-part taxon-name-part-type="variety" reg="angustifolia">angustifolia</tp:taxon-name-part>
                </tp:taxon-name><comment> Decne., Nouv. Arch. Mus. Hist. Nat. 10: 178. 1874. </comment></tp:nomenclature-citation></tp:nomenclature-citation-list></tp:nomenclature><tp:treatment-sec sec-type="distribution" id="SECID0E3LAK"><title>Distribution.</title><p>India (Mt. Khasia).</p></tp:treatment-sec></tp:taxon-treatment>
