# Supplementary material for: ﻿Refining the phylogeny and taxonomy of the apple tribe Maleae (Rosaceae): insights from phylogenomic analyses of 563 plastomes and a taxonomic synopsis of Photinia and its allies in the Old World
Source: PhytoKeys. 2024 May 31;242:161–227. doi: 10.3897/phytokeys.242.117481 (PMC11161682; doi:10.3897/phytokeys.242.117481)
Supplement: XML Treatment for Stranvaesia oblanceolata [file phytokeys.242.117481-treatment53.xml]

<!DOCTYPE tp:taxon-treatment
  PUBLIC "-//TaxonX//DTD Taxonomic Treatment Publishing DTD v0 20100105//EN" "tax-treatment-NSO.dtd">
<tp:taxon-treatment xmlns:tp="http://www.plazi.org/taxpub"><tp:treatment-meta><kwd-group><label>Taxon classification</label><kwd>
                <named-content content-type="kingdom">Plantae</named-content>
              </kwd><kwd>
                <named-content content-type="order">Rosales</named-content>
              </kwd><kwd>
                <named-content content-type="family">Rosaceae</named-content>
              </kwd></kwd-group><mixed-citation publication-type="journal"><person-group><name><surname>Wang</surname><given-names>Hui</given-names></name><name><surname>Li</surname><given-names>Xiao-Ya</given-names></name><name><surname>Jiang</surname><given-names>Yan</given-names></name><name><surname>Jin</surname><given-names>Ze-Tao</given-names></name><name><surname>Ma</surname><given-names>Dai-Kun</given-names></name><name><surname>Liu</surname><given-names>Bing</given-names></name><name><surname>Xu</surname><given-names>Chao</given-names></name><name><surname>Ge</surname><given-names>Bin-Jie</given-names></name><name><surname>Wang</surname><given-names>Ting</given-names></name><name><surname>Fan</surname><given-names>Qiang</given-names></name><name><surname>Jin</surname><given-names>Shui-Hu</given-names></name><name><surname>Liu</surname><given-names>Guang-Ning</given-names></name><name><surname>Liu</surname><given-names>Bin-Bin</given-names></name></person-group><article-title>﻿Refining the phylogeny and taxonomy of the apple tribe Maleae (<tp:taxon-name><tp:taxon-name-part taxon-name-part-type="family">Rosaceae</tp:taxon-name-part></tp:taxon-name>): insights from phylogenomic analyses of 563 plastomes and a taxonomic synopsis of <italic><tp:taxon-name><tp:taxon-name-part taxon-name-part-type="genus" reg="Photinia">Photinia</tp:taxon-name-part></tp:taxon-name></italic> and its allies in the Old World</article-title><source>PhytoKeys</source><day>31</day><month>05</month><year>2024</year><volume>242</volume><fpage>161</fpage><lpage>227</lpage><pub-id pub-id-type="doi">10.3897/phytokeys.242.117481</pub-id></mixed-citation></tp:treatment-meta><tp:nomenclature><label>﻿2.</label><tp:taxon-name>
              <object-id xmlns:xlink="http://www.w3.org/1999/xlink" content-type="arpha" xlink:type="simple">07B0C291-E54C-5A65-AC92-86160B973ABE</object-id>
              <tp:taxon-name-part taxon-name-part-type="genus" reg="Stranvaesia">Stranvaesia</tp:taxon-name-part>
              <tp:taxon-name-part taxon-name-part-type="species" reg="oblanceolata">oblanceolata</tp:taxon-name-part>
            </tp:taxon-name><tp:taxon-authority>(Rehder &amp; E.H.Wilson) Stapf, Bot. Mag. 149: sub t. 9008. 1924.</tp:taxon-authority><tp:nomenclature-citation-list><tp:nomenclature-citation><tp:taxon-name>
                  <tp:taxon-name-part taxon-name-part-type="status">≡</tp:taxon-name-part>
                  <tp:taxon-name-part taxon-name-part-type="genus" reg="Stranvaesia">Stranvaesia</tp:taxon-name-part>
                  <tp:taxon-name-part taxon-name-part-type="species" reg="nussia">nussia</tp:taxon-name-part>
                  <tp:taxon-name-part taxon-name-part-type="infraspecific-rank">var.</tp:taxon-name-part>
                  <tp:taxon-name-part taxon-name-part-type="variety" reg="oblanceolata">oblanceolata</tp:taxon-name-part>
                </tp:taxon-name><comment> Rehder &amp; E.H.Wilson, Pl. Wilson. (Sargent) 1: 193. 1913. ≡ <tp:taxon-name><tp:taxon-name-part taxon-name-part-type="genus" reg="Pyrus">Pyrus</tp:taxon-name-part><tp:taxon-name-part taxon-name-part-type="species" reg="oblanceolata">oblanceolata</tp:taxon-name-part></tp:taxon-name> (Rehder &amp; E.H.Wilson) M.F.Fay &amp; Christenh., Global Fl. 4: 114. 2018. </comment></tp:nomenclature-citation></tp:nomenclature-citation-list></tp:nomenclature><tp:treatment-sec sec-type="material" id="SECID0EFOAK"><title>Type.</title><p>China. Yunnan: forests around Szemao (Simao), alt. 1500–1600 m, <italic>A. Henry 11615</italic> (lectotype, selected by <xref ref-type="bibr" rid="B79">Vidal (1965</xref>: 232), first step; second step, designated by <xref ref-type="bibr" rid="B16">Guo et al. (2020</xref>: 110): US [barcode 00097547!]; isolectotype: A [barcode 00038562!]). ibidem, <italic>A. Henry 11615a</italic> (syntype: A [barcode 00038566!], K [barcode K000758307!], PE [barcode 01432740!]). ibidem, <italic>A. Henry 11615b</italic> (syntype: A [barcode 00038563!], K [barcode K000758306!], PE [barcode 01432741!], US [barcode 00429887!]). ibidem, <italic>A. Henry 11615e</italic> (syntype: A [barcode 00038564!], K [barcode K000758308!], PE [barcode 01432742!], US [barcode 00429888!]). ibidem, <italic>A. Henry 11615f</italic> (syntype: A [barcode 00038565!], K [barcode K000758306!]). Image of lectotype available from <ext-link xmlns:xlink="http://www.w3.org/1999/xlink" xlink:href="https://plants.jstor.org/stable/10.5555/al.ap.specimen.a00038562" ext-link-type="uri" xlink:type="simple">https://plants.jstor.org/stable/10.5555/al.ap.specimen.a00038562</ext-link></p></tp:treatment-sec><tp:treatment-sec sec-type="distribution" id="SECID0EBPAK"><title>Distribution.</title><p>China (Yunnan), Laos, Myanmar, and Thailand.</p></tp:treatment-sec><ref-list><ref id="B79"><mixed-citation xmlns:xlink="http://www.w3.org/1999/xlink" xlink:type="simple"><person-group><name name-style="western"><surname>Vidal</surname><given-names>JE</given-names></name></person-group> (<year>1965</year>) <article-title>Notes sur Quelques <tp:taxon-name><tp:taxon-name-part taxon-name-part-type="family">Rosaceae</tp:taxon-name-part></tp:taxon-name> Asiatiques (II).</article-title><source>Adansonia</source><volume>5</volume>: <fpage>221</fpage>–<lpage>236</lpage>.</mixed-citation></ref><ref id="B16"><mixed-citation xmlns:xlink="http://www.w3.org/1999/xlink" xlink:type="simple"><person-group><name name-style="western"><surname>Guo</surname><given-names>W</given-names></name><name name-style="western"><surname>Fan</surname><given-names>Q</given-names></name><name name-style="western"><surname>Zhang</surname><given-names>XZ</given-names></name><name name-style="western"><surname>Liao</surname><given-names>WB</given-names></name><name name-style="western"><surname>Wang</surname><given-names>LY</given-names></name><name name-style="western"><surname>Wu</surname><given-names>W</given-names></name><name name-style="western"><surname>Potter</surname><given-names>D</given-names></name></person-group> (<year>2020</year>) <article-title>Molecular reappraisal of relationships between <italic><tp:taxon-name><tp:taxon-name-part taxon-name-part-type="genus">Photinia</tp:taxon-name-part></tp:taxon-name></italic>, <italic><tp:taxon-name><tp:taxon-name-part taxon-name-part-type="genus">Stranvaesia</tp:taxon-name-part></tp:taxon-name></italic> and <italic><tp:taxon-name><tp:taxon-name-part taxon-name-part-type="genus">Heteromeles</tp:taxon-name-part></tp:taxon-name></italic> (<tp:taxon-name><tp:taxon-name-part taxon-name-part-type="family">Rosaceae</tp:taxon-name-part></tp:taxon-name>, Maleae).</article-title><source>Phytotaxa</source><volume>447</volume>(<issue>2</issue>): <fpage>103</fpage>–<lpage>115</lpage>. <ext-link xlink:href="10.11646/phytotaxa.447.2.3" ext-link-type="doi" xlink:type="simple">https://doi.org/10.11646/phytotaxa.447.2.3</ext-link></mixed-citation></ref></ref-list></tp:taxon-treatment>
