# Supplementary material for: ﻿Refining the phylogeny and taxonomy of the apple tribe Maleae (Rosaceae): insights from phylogenomic analyses of 563 plastomes and a taxonomic synopsis of Photinia and its allies in the Old World
Source: PhytoKeys. 2024 May 31;242:161–227. doi: 10.3897/phytokeys.242.117481 (PMC11161682; doi:10.3897/phytokeys.242.117481)
Supplement: XML Treatment for Stranvaesia lasiogyna [file phytokeys.242.117481-treatment54.xml]

<!DOCTYPE tp:taxon-treatment
  PUBLIC "-//TaxonX//DTD Taxonomic Treatment Publishing DTD v0 20100105//EN" "tax-treatment-NSO.dtd">
<tp:taxon-treatment xmlns:tp="http://www.plazi.org/taxpub"><tp:treatment-meta><kwd-group><label>Taxon classification</label><kwd>
                <named-content content-type="kingdom">Plantae</named-content>
              </kwd><kwd>
                <named-content content-type="order">Rosales</named-content>
              </kwd><kwd>
                <named-content content-type="family">Rosaceae</named-content>
              </kwd></kwd-group><mixed-citation publication-type="journal"><person-group><name><surname>Wang</surname><given-names>Hui</given-names></name><name><surname>Li</surname><given-names>Xiao-Ya</given-names></name><name><surname>Jiang</surname><given-names>Yan</given-names></name><name><surname>Jin</surname><given-names>Ze-Tao</given-names></name><name><surname>Ma</surname><given-names>Dai-Kun</given-names></name><name><surname>Liu</surname><given-names>Bing</given-names></name><name><surname>Xu</surname><given-names>Chao</given-names></name><name><surname>Ge</surname><given-names>Bin-Jie</given-names></name><name><surname>Wang</surname><given-names>Ting</given-names></name><name><surname>Fan</surname><given-names>Qiang</given-names></name><name><surname>Jin</surname><given-names>Shui-Hu</given-names></name><name><surname>Liu</surname><given-names>Guang-Ning</given-names></name><name><surname>Liu</surname><given-names>Bin-Bin</given-names></name></person-group><article-title>﻿Refining the phylogeny and taxonomy of the apple tribe Maleae (<tp:taxon-name><tp:taxon-name-part taxon-name-part-type="family">Rosaceae</tp:taxon-name-part></tp:taxon-name>): insights from phylogenomic analyses of 563 plastomes and a taxonomic synopsis of <italic><tp:taxon-name><tp:taxon-name-part taxon-name-part-type="genus" reg="Photinia">Photinia</tp:taxon-name-part></tp:taxon-name></italic> and its allies in the Old World</article-title><source>PhytoKeys</source><day>31</day><month>05</month><year>2024</year><volume>242</volume><fpage>161</fpage><lpage>227</lpage><pub-id pub-id-type="doi">10.3897/phytokeys.242.117481</pub-id></mixed-citation></tp:treatment-meta><tp:nomenclature><label>﻿3.</label><tp:taxon-name>
              <object-id xmlns:xlink="http://www.w3.org/1999/xlink" content-type="arpha" xlink:type="simple">E9EB76BE-9B53-56D4-B9CA-23A0049C490C</object-id>
              <tp:taxon-name-part taxon-name-part-type="genus" reg="Stranvaesia">Stranvaesia</tp:taxon-name-part>
              <tp:taxon-name-part taxon-name-part-type="species" reg="lasiogyna">lasiogyna</tp:taxon-name-part>
            </tp:taxon-name><tp:taxon-authority>(Franch.) B.B.Liu, Molec. Phylogen. Evol. 189-107914: 11. 2023.</tp:taxon-authority><tp:nomenclature-citation-list><tp:nomenclature-citation><tp:taxon-name>
                  <tp:taxon-name-part taxon-name-part-type="status">≡</tp:taxon-name-part>
                  <tp:taxon-name-part taxon-name-part-type="genus" reg="Eriobotrya">Eriobotrya</tp:taxon-name-part>
                  <tp:taxon-name-part taxon-name-part-type="species" reg="lasiogyna">lasiogyna</tp:taxon-name-part>
                </tp:taxon-name><comment> Franch., Pl. Delavay. 225. 1890. ≡ <tp:taxon-name><tp:taxon-name-part taxon-name-part-type="genus" reg="Photinia">Photinia</tp:taxon-name-part><tp:taxon-name-part taxon-name-part-type="species" reg="lasiogyna">lasiogyna</tp:taxon-name-part></tp:taxon-name> (Franch.) C.K.Schneid., Repert. Spec. Nov. Regni Veg. 3: 153. 1906. ≡ <tp:taxon-name><tp:taxon-name-part taxon-name-part-type="genus" reg="Pyrus">Pyrus</tp:taxon-name-part><tp:taxon-name-part taxon-name-part-type="species" reg="avalon">avalon</tp:taxon-name-part></tp:taxon-name> M.F.Fay &amp; Christenh., Global Fl. 4: 96. 2018. replacement name. </comment></tp:nomenclature-citation><tp:nomenclature-citation><tp:taxon-name>
                  <tp:taxon-name-part taxon-name-part-type="status">=</tp:taxon-name-part>
                  <tp:taxon-name-part taxon-name-part-type="genus" reg="Stranvaesia">Stranvaesia</tp:taxon-name-part>
                  <tp:taxon-name-part taxon-name-part-type="species" reg="glaucescens">glaucescens</tp:taxon-name-part>
                  <tp:taxon-name-part taxon-name-part-type="infraspecific-rank">var.</tp:taxon-name-part>
                  <tp:taxon-name-part taxon-name-part-type="variety" reg="yunnanensis">yunnanensis</tp:taxon-name-part>
                </tp:taxon-name><comment> Franch., Pl. Delavay. 226. 1890. Type: CHINA. Yunnan, in silvis supra Che-tong, prope Tapin-tze, May 18, 1885, <italic>J.M. Delavay 1992</italic> (lectotype, designated by <xref ref-type="bibr" rid="B19">Idrees and Shaw (2022</xref>: 31): P barcode P02143161!; isolectotype: P barcode P02143140!). Image of lectotype available from <ext-link xmlns:xlink="http://www.w3.org/1999/xlink" xlink:href="https://plants.jstor.org/stable/10.5555/al.ap.specimen.p02143161" ext-link-type="uri" xlink:type="simple">https://plants.jstor.org/stable/10.5555/al.ap.specimen.p02143161</ext-link>. </comment></tp:nomenclature-citation><tp:nomenclature-citation><tp:taxon-name>
                  <tp:taxon-name-part taxon-name-part-type="status">=</tp:taxon-name-part>
                  <tp:taxon-name-part taxon-name-part-type="genus" reg="Photinia">Photinia</tp:taxon-name-part>
                  <tp:taxon-name-part taxon-name-part-type="species" reg="mairei">mairei</tp:taxon-name-part>
                </tp:taxon-name><comment> H.Lév., Bull. Acad. Int. Géogr. Bot. 17: 28. 1916. Type: CHINA. rochers-brousse des mont a Kiao-me-ti, May 1911–1913, <italic>E.E. Maire s.n.</italic> (lectotype, designated by <xref ref-type="bibr" rid="B61">Pathak et al. (2021</xref>: 41): E [barcode E00011316!]; isotype: A [barcode 00038571!]). Image of lectotype available from <ext-link xmlns:xlink="http://www.w3.org/1999/xlink" xlink:href="https://plants.jstor.org/stable/10.5555/al.ap.specimen.e00011316" ext-link-type="uri" xlink:type="simple">https://plants.jstor.org/stable/10.5555/al.ap.specimen.e00011316</ext-link>. </comment></tp:nomenclature-citation></tp:nomenclature-citation-list></tp:nomenclature><tp:treatment-sec sec-type="material" id="SECID0EETAK"><title>Type.</title><p>China. Yunnan, in silvis montanis ad fauces San-tchang-kiou supra Hokin, alt. 2300 m., 22 May 1884, <italic>J.M. Delavay 732</italic> (lectotype, designated by <xref ref-type="bibr" rid="B61">Pathak et al. (2021</xref>: 40): P [barcode P02143141!]; isolectotypes: P [barcode P02143142!], US [barcode 00097489!], image A [barcode 00026747! with plant material sampled from P02143141!]). Image of lectotype available from <ext-link xmlns:xlink="http://www.w3.org/1999/xlink" xlink:href="https://plants.jstor.org/stable/10.5555/al.ap.specimen.p02143141" ext-link-type="uri" xlink:type="simple">https://plants.jstor.org/stable/10.5555/al.ap.specimen.p02143141</ext-link>.</p></tp:treatment-sec><tp:treatment-sec sec-type="distribution" id="SECID0EVTAK"><title>Distribution.</title><p>China (Fujian, Guangdong, Guangxi, Hunan, Jiangxi, Sichuan, Yunnan, and Zhejiang).</p></tp:treatment-sec><ref-list><ref id="B19"><mixed-citation xmlns:xlink="http://www.w3.org/1999/xlink" xlink:type="simple"><person-group><name name-style="western"><surname>Idrees</surname><given-names>M</given-names></name><name name-style="western"><surname>Shaw</surname><given-names>JMH</given-names></name></person-group> (<year>2022</year>) <article-title>Lectotypification of <italic><tp:taxon-name><tp:taxon-name-part taxon-name-part-type="genus">Photinia</tp:taxon-name-part><tp:taxon-name-part taxon-name-part-type="species">dubia</tp:taxon-name-part></tp:taxon-name></italic> Lindl. (<tp:taxon-name><tp:taxon-name-part taxon-name-part-type="family">Rosaceae</tp:taxon-name-part></tp:taxon-name>).</article-title><source>Adansonia</source><volume>44</volume>(<issue>4</issue>): <fpage>23</fpage>–<lpage>27</lpage>. <ext-link xlink:href="10.5252/adansonia2022v44a4" ext-link-type="doi" xlink:type="simple">https://doi.org/10.5252/adansonia2022v44a4</ext-link></mixed-citation></ref><ref id="B61"><mixed-citation xmlns:xlink="http://www.w3.org/1999/xlink" xlink:type="simple"><person-group><name name-style="western"><surname>Pathak</surname><given-names>ML</given-names></name><name name-style="western"><surname>Idrees</surname><given-names>M</given-names></name><name name-style="western"><surname>Gao</surname><given-names>XF</given-names></name><name name-style="western"><surname>Zhang</surname><given-names>Z</given-names></name></person-group> (<year>2021</year>) <article-title>Typifications and nomenclatural notes in the genus <italic><tp:taxon-name><tp:taxon-name-part taxon-name-part-type="genus">Photinia</tp:taxon-name-part></tp:taxon-name></italic> and <italic><tp:taxon-name><tp:taxon-name-part taxon-name-part-type="genus">Pyrus</tp:taxon-name-part></tp:taxon-name></italic> (<tp:taxon-name><tp:taxon-name-part taxon-name-part-type="family">Rosaceae</tp:taxon-name-part></tp:taxon-name>).</article-title><source>The Journal of the Torrey Botanical Society</source><volume>148</volume>(<issue>1</issue>): <fpage>38</fpage>–<lpage>43</lpage>. <ext-link xlink:href="10.3159/TORREY-D-20-00032.1" ext-link-type="doi" xlink:type="simple">https://doi.org/10.3159/TORREY-D-20-00032.1</ext-link></mixed-citation></ref></ref-list></tp:taxon-treatment>
