# Supplementary material for: ﻿Refining the phylogeny and taxonomy of the apple tribe Maleae (Rosaceae): insights from phylogenomic analyses of 563 plastomes and a taxonomic synopsis of Photinia and its allies in the Old World
Source: PhytoKeys. 2024 May 31;242:161–227. doi: 10.3897/phytokeys.242.117481 (PMC11161682; doi:10.3897/phytokeys.242.117481)
Supplement: XML Treatment for Weniomeles bodinieri [file phytokeys.242.117481-treatment58.xml]

<!DOCTYPE tp:taxon-treatment
  PUBLIC "-//TaxonX//DTD Taxonomic Treatment Publishing DTD v0 20100105//EN" "tax-treatment-NSO.dtd">
<tp:taxon-treatment xmlns:tp="http://www.plazi.org/taxpub"><tp:treatment-meta><kwd-group><label>Taxon classification</label><kwd>
                <named-content content-type="kingdom">Plantae</named-content>
              </kwd><kwd>
                <named-content content-type="order">Rosales</named-content>
              </kwd><kwd>
                <named-content content-type="family">Rosaceae</named-content>
              </kwd></kwd-group><mixed-citation publication-type="journal"><person-group><name><surname>Wang</surname><given-names>Hui</given-names></name><name><surname>Li</surname><given-names>Xiao-Ya</given-names></name><name><surname>Jiang</surname><given-names>Yan</given-names></name><name><surname>Jin</surname><given-names>Ze-Tao</given-names></name><name><surname>Ma</surname><given-names>Dai-Kun</given-names></name><name><surname>Liu</surname><given-names>Bing</given-names></name><name><surname>Xu</surname><given-names>Chao</given-names></name><name><surname>Ge</surname><given-names>Bin-Jie</given-names></name><name><surname>Wang</surname><given-names>Ting</given-names></name><name><surname>Fan</surname><given-names>Qiang</given-names></name><name><surname>Jin</surname><given-names>Shui-Hu</given-names></name><name><surname>Liu</surname><given-names>Guang-Ning</given-names></name><name><surname>Liu</surname><given-names>Bin-Bin</given-names></name></person-group><article-title>﻿Refining the phylogeny and taxonomy of the apple tribe Maleae (<tp:taxon-name><tp:taxon-name-part taxon-name-part-type="family">Rosaceae</tp:taxon-name-part></tp:taxon-name>): insights from phylogenomic analyses of 563 plastomes and a taxonomic synopsis of <italic><tp:taxon-name><tp:taxon-name-part taxon-name-part-type="genus" reg="Photinia">Photinia</tp:taxon-name-part></tp:taxon-name></italic> and its allies in the Old World</article-title><source>PhytoKeys</source><day>31</day><month>05</month><year>2024</year><volume>242</volume><fpage>161</fpage><lpage>227</lpage><pub-id pub-id-type="doi">10.3897/phytokeys.242.117481</pub-id></mixed-citation></tp:treatment-meta><tp:nomenclature><label>﻿1.</label><tp:taxon-name>
              <object-id xmlns:xlink="http://www.w3.org/1999/xlink" content-type="arpha" xlink:type="simple">D604609D-7AE3-56C9-A9CB-E8503CEB9904</object-id>
              <tp:taxon-name-part taxon-name-part-type="genus" reg="Weniomeles">Weniomeles</tp:taxon-name-part>
              <tp:taxon-name-part taxon-name-part-type="species" reg="bodinieri">bodinieri</tp:taxon-name-part>
            </tp:taxon-name><tp:taxon-authority>(H.Lév.) B.B.Liu, Molec. Phylogen. Evol. 189-107914: 12. 2023.</tp:taxon-authority><tp:nomenclature-citation-list><tp:nomenclature-citation><tp:taxon-name>
                  <tp:taxon-name-part taxon-name-part-type="status">≡</tp:taxon-name-part>
                  <tp:taxon-name-part taxon-name-part-type="genus" reg="Photinia">Photinia</tp:taxon-name-part>
                  <tp:taxon-name-part taxon-name-part-type="species" reg="bodinieri">bodinieri</tp:taxon-name-part>
                </tp:taxon-name><comment> H.Lév., Repert. Spec. Nov. Regni Veg. 4: 334. 1907. ≡ <tp:taxon-name><tp:taxon-name-part taxon-name-part-type="genus" reg="Pyrus">Pyrus</tp:taxon-name-part><tp:taxon-name-part taxon-name-part-type="species" reg="eureka">eureka</tp:taxon-name-part></tp:taxon-name> M.F.Fay &amp; Christenh., Global Fl. 4:103. 2018. replacement name. ≡ <tp:taxon-name><tp:taxon-name-part taxon-name-part-type="genus" reg="Stranvaesia">Stranvaesia</tp:taxon-name-part><tp:taxon-name-part taxon-name-part-type="species" reg="bodinieri">bodinieri</tp:taxon-name-part></tp:taxon-name> (H.Lév.) B.B.Liu &amp; J.Wen, J. Syst. Evol. 57(6): 686. 2019. ≡ <tp:taxon-name><tp:taxon-name-part taxon-name-part-type="genus" reg="Stranvaesia">Stranvaesia</tp:taxon-name-part><tp:taxon-name-part taxon-name-part-type="species" reg="bodinieri">bodinieri</tp:taxon-name-part></tp:taxon-name> (H.Lév.) Long Y.Wang, W.B.Liao &amp; W.Guo, Phytotaxa 447(2): 110. 2020. later homonym. </comment></tp:nomenclature-citation><tp:nomenclature-citation><tp:taxon-name>
                  <tp:taxon-name-part taxon-name-part-type="status">=</tp:taxon-name-part>
                  <tp:taxon-name-part taxon-name-part-type="genus" reg="Photinia">Photinia</tp:taxon-name-part>
                  <tp:taxon-name-part taxon-name-part-type="species" reg="davidsoniae">davidsoniae</tp:taxon-name-part>
                </tp:taxon-name><comment> Rehder &amp; E.H.Wilson, Pl. Wilson. 1: 185. 1912. ≡ <tp:taxon-name><tp:taxon-name-part taxon-name-part-type="genus" reg="Pyrus">Pyrus</tp:taxon-name-part><tp:taxon-name-part taxon-name-part-type="species" reg="davidsoniae">davidsoniae</tp:taxon-name-part></tp:taxon-name> (Rehder &amp; E.H.Wilson) M.F.Fay &amp; Christenh., Global Fl. 4:101. 2018. Type: CHINA, Western Hupeh (Hubei): near Ichang (Yichang), alt. 300–600 m., April 1907, <italic>E.H. Wilson 685</italic> (lectotype, selected by <xref ref-type="bibr" rid="B80">Vidal (1968)</xref>, first step “type”; second step, designated by <xref ref-type="bibr" rid="B41">Liu et al. (2019</xref>: 687): A [barcode 00038567!] excluding the fruits and seeds in the packet; isolectotypes: BM [barcode BM000602130!], E [barcode E00011306! excluding the fruiting branch), GH [barcode 00045598! excluding the fruiting branch], HBG [barcode HBG511078! excluding the fruiting branch], US [barcode 00097494! excluding the fruiting branch]). ibidem, <italic>E.H. Wilson 685</italic> (paratype: A [barcode 00038567, only the fruits and seeds in the packet, 00045599!], E [barcode E00011306, excl. the flowering branch!], GH [barcode 00045598, excl. the flowering branch!], HBG [barcode HBG511078, excl. the flowering branch!], US [barcode 00097494, excl. the flowering branch!]). CHINA, Hubei: south‐west of Ichang, alt. 300 m, November 1907, <italic>E.H. Wilson 484</italic> (paratypes: BM [barcode BM000946991!], HBG [barcode HBG511080!]). mountains south of Ichang, May 1900, <italic>E.H. Wilson 462</italic> (paratypes: HBG [barcode HBG511079!], P [barcode P02143162!]). Image of lectotype available from <ext-link xmlns:xlink="http://www.w3.org/1999/xlink" xlink:href="https://plants.jstor.org/stable/10.5555/al.ap.specimen.a00038567" ext-link-type="uri" xlink:type="simple">https://plants.jstor.org/stable/10.5555/al.ap.specimen.a00038567</ext-link>. </comment></tp:nomenclature-citation><tp:nomenclature-citation><tp:taxon-name>
                  <tp:taxon-name-part taxon-name-part-type="status">=</tp:taxon-name-part>
                  <tp:taxon-name-part taxon-name-part-type="genus" reg="Hiptage">Hiptage</tp:taxon-name-part>
                  <tp:taxon-name-part taxon-name-part-type="species" reg="esquirolii">esquirolii</tp:taxon-name-part>
                </tp:taxon-name><comment> H.Lév., Repert. Spec. Nov. Regni Veg. 10:372. 1912. Type: CHINA, Kouy‐Tchéou (now as Guizhou): Choui‐Teou, route de Tin‐Pan‐Lo‐Fou, alt. 900 m, 4 May 1900, <italic>J Esquirol 2097</italic> (lectotype, designated by <xref ref-type="bibr" rid="B41">Liu et al. (2019</xref>: 687): E [barcode E00011307!]; isolectotypes: A [barcode 00015103!, 00045102!]). Image of lectotype available from <ext-link xmlns:xlink="http://www.w3.org/1999/xlink" xlink:href="https://plants.jstor.org/stable/10.5555/al.ap.specimen.e00011307" ext-link-type="uri" xlink:type="simple">https://plants.jstor.org/stable/10.5555/al.ap.specimen.e00011307</ext-link>. </comment></tp:nomenclature-citation></tp:nomenclature-citation-list></tp:nomenclature><tp:treatment-sec sec-type="material" id="SECID0EU5AK"><title>Type.</title><p>China, Kouy-Tchéou (now Guizhou): environs de Kouy-Yang, mont. du Collège, ca et là autour des villages, 18 May 1898, <italic>E. Bodinier 2256</italic> (lectotype, designated by <xref ref-type="bibr" rid="B41">Liu et al. (2019</xref>: 686): P [barcode P02143207!]; isolectotypes: A [barcode 00045584!], E [barcode E00010998!], P [barcode P02143208!, P02143209!]). Image of lectotype available from <ext-link xmlns:xlink="http://www.w3.org/1999/xlink" xlink:href="https://plants.jstor.org/stable/10.5555/al.ap.specimen.p02143207" ext-link-type="uri" xlink:type="simple">https://plants.jstor.org/stable/10.5555/al.ap.specimen.p02143207</ext-link>.</p></tp:treatment-sec><tp:treatment-sec sec-type="distribution" id="SECID0EF6AK"><title>Distribution.</title><p>China (Anhui, Fujian, Guangdong, Guangxi, Guizhou, Hubei, Hunan, Jiangsu, Shaanxi, Sichuan, Yunnan, and Zhejiang), Indonesia, and Vietnam.</p></tp:treatment-sec><ref-list><ref id="B80"><mixed-citation xmlns:xlink="http://www.w3.org/1999/xlink" xlink:type="simple"><person-group><name name-style="western"><surname>Vidal</surname><given-names>JE</given-names></name></person-group> (<year>1968</year>) Flore du Cambodge du Laos et du Vietnam <tp:taxon-name><tp:taxon-name-part taxon-name-part-type="family">Rosaceae</tp:taxon-name-part></tp:taxon-name> I (excl. RUBUS). National Museum of Natural History, 210 pp.</mixed-citation></ref><ref id="B41"><mixed-citation xmlns:xlink="http://www.w3.org/1999/xlink" xlink:type="simple"><person-group><name name-style="western"><surname>Liu</surname><given-names>BB</given-names></name><name name-style="western"><surname>Hong</surname><given-names>DY</given-names></name><name name-style="western"><surname>Zhou</surname><given-names>SL</given-names></name><name name-style="western"><surname>Xu</surname><given-names>C</given-names></name><name name-style="western"><surname>Dong</surname><given-names>WP</given-names></name><name name-style="western"><surname>Johnson</surname><given-names>G</given-names></name><name name-style="western"><surname>Wen</surname><given-names>J</given-names></name></person-group> (<year>2019</year>) <article-title>Phylogenomic analyses of the <italic><tp:taxon-name><tp:taxon-name-part taxon-name-part-type="genus">Photinia</tp:taxon-name-part></tp:taxon-name></italic> complex support the recognition of a new genus <italic><tp:taxon-name><tp:taxon-name-part taxon-name-part-type="genus">Phippsiomeles</tp:taxon-name-part></tp:taxon-name></italic> and the resurrection of a redefined <italic><tp:taxon-name><tp:taxon-name-part taxon-name-part-type="genus">Stranvaesia</tp:taxon-name-part></tp:taxon-name></italic> in Maleae (<tp:taxon-name><tp:taxon-name-part taxon-name-part-type="family">Rosaceae</tp:taxon-name-part></tp:taxon-name>).</article-title><source>Journal of Systematics and Evolution</source><volume>57</volume>(<issue>6</issue>): <fpage>678</fpage>–<lpage>694</lpage>. <ext-link xlink:href="10.1111/jse.12542" ext-link-type="doi" xlink:type="simple">https://doi.org/10.1111/jse.12542</ext-link></mixed-citation></ref></ref-list></tp:taxon-treatment>
