# Supplementary material for: ﻿Refining the phylogeny and taxonomy of the apple tribe Maleae (Rosaceae): insights from phylogenomic analyses of 563 plastomes and a taxonomic synopsis of Photinia and its allies in the Old World
Source: PhytoKeys. 2024 May 31;242:161–227. doi: 10.3897/phytokeys.242.117481 (PMC11161682; doi:10.3897/phytokeys.242.117481)
Supplement: XML Treatment for Weniomeles bodinieri var. longifolia [file phytokeys.242.117481-treatment60.xml]

<!DOCTYPE tp:taxon-treatment
  PUBLIC "-//TaxonX//DTD Taxonomic Treatment Publishing DTD v0 20100105//EN" "tax-treatment-NSO.dtd">
<tp:taxon-treatment xmlns:tp="http://www.plazi.org/taxpub"><tp:treatment-meta><kwd-group><label>Taxon classification</label><kwd>
                <named-content content-type="kingdom">Plantae</named-content>
              </kwd><kwd>
                <named-content content-type="order">Rosales</named-content>
              </kwd><kwd>
                <named-content content-type="family">Rosaceae</named-content>
              </kwd></kwd-group><mixed-citation publication-type="journal"><person-group><name><surname>Wang</surname><given-names>Hui</given-names></name><name><surname>Li</surname><given-names>Xiao-Ya</given-names></name><name><surname>Jiang</surname><given-names>Yan</given-names></name><name><surname>Jin</surname><given-names>Ze-Tao</given-names></name><name><surname>Ma</surname><given-names>Dai-Kun</given-names></name><name><surname>Liu</surname><given-names>Bing</given-names></name><name><surname>Xu</surname><given-names>Chao</given-names></name><name><surname>Ge</surname><given-names>Bin-Jie</given-names></name><name><surname>Wang</surname><given-names>Ting</given-names></name><name><surname>Fan</surname><given-names>Qiang</given-names></name><name><surname>Jin</surname><given-names>Shui-Hu</given-names></name><name><surname>Liu</surname><given-names>Guang-Ning</given-names></name><name><surname>Liu</surname><given-names>Bin-Bin</given-names></name></person-group><article-title>﻿Refining the phylogeny and taxonomy of the apple tribe Maleae (<tp:taxon-name><tp:taxon-name-part taxon-name-part-type="family">Rosaceae</tp:taxon-name-part></tp:taxon-name>): insights from phylogenomic analyses of 563 plastomes and a taxonomic synopsis of <italic><tp:taxon-name><tp:taxon-name-part taxon-name-part-type="genus" reg="Photinia">Photinia</tp:taxon-name-part></tp:taxon-name></italic> and its allies in the Old World</article-title><source>PhytoKeys</source><day>31</day><month>05</month><year>2024</year><volume>242</volume><fpage>161</fpage><lpage>227</lpage><pub-id pub-id-type="doi">10.3897/phytokeys.242.117481</pub-id></mixed-citation></tp:treatment-meta><tp:nomenclature><label>﻿1b.</label><tp:taxon-name>
              <object-id xmlns:xlink="http://www.w3.org/1999/xlink" content-type="arpha" xlink:type="simple">897A758D-BEE1-5E47-A84F-3A28A70E8844</object-id>
              <tp:taxon-name-part taxon-name-part-type="genus" reg="Weniomeles">Weniomeles</tp:taxon-name-part>
              <tp:taxon-name-part taxon-name-part-type="species" reg="bodinieri">bodinieri</tp:taxon-name-part>
              <tp:taxon-name-part taxon-name-part-type="infraspecific-rank">var.</tp:taxon-name-part>
              <tp:taxon-name-part taxon-name-part-type="variety" reg="longifolia">longifolia</tp:taxon-name-part>
            </tp:taxon-name><tp:taxon-authority>(Cardot) B.B.Liu, Molec. Phylogen. Evol. 189-107914: 13. 2023.</tp:taxon-authority><tp:nomenclature-citation-list><tp:nomenclature-citation><tp:taxon-name>
                  <tp:taxon-name-part taxon-name-part-type="status">≡</tp:taxon-name-part>
                  <tp:taxon-name-part taxon-name-part-type="genus" reg="Photinia">Photinia</tp:taxon-name-part>
                  <tp:taxon-name-part taxon-name-part-type="species" reg="bodinieri">bodinieri</tp:taxon-name-part>
                  <tp:taxon-name-part taxon-name-part-type="authority">H.Lév.</tp:taxon-name-part>
                  <tp:taxon-name-part taxon-name-part-type="infraspecific-rank">var.</tp:taxon-name-part>
                  <tp:taxon-name-part taxon-name-part-type="variety" reg="longifolia">longifolia</tp:taxon-name-part>
                </tp:taxon-name><comment> Cardot, Notul. Syst. (Paris) 3: 374. 1918. ≡ <tp:taxon-name><tp:taxon-name-part taxon-name-part-type="genus" reg="Stranvaesia">Stranvaesia</tp:taxon-name-part><tp:taxon-name-part taxon-name-part-type="species" reg="bodinieri">bodinieri</tp:taxon-name-part><tp:taxon-name-part taxon-name-part-type="infraspecific-rank">var.</tp:taxon-name-part><tp:taxon-name-part taxon-name-part-type="variety" reg="longifolia">longifolia</tp:taxon-name-part></tp:taxon-name> (Cardot) B.B.Liu &amp; J.Wen, J. Syst. Evol. 57(6): 687. 2019. </comment></tp:nomenclature-citation></tp:nomenclature-citation-list></tp:nomenclature><tp:treatment-sec sec-type="material" id="SECID0ESFBK"><title>Type.</title><p>China, Kouei Tchéou (now as Guizhou Province): grande route Kouei Tchéou au Kuangsi (Guangxi Province), Kout’ong (now as Gudong Xiang, Pingtang County), 22 May 1899, <italic>Beauvais J. 175</italic> (lectotype, designated by <xref ref-type="bibr" rid="B41">Liu et al. (2019</xref>: 687): P [barcode P02143211!]; isolectotype: P [barcode P02143210!]). Image of lectotype available from <ext-link xmlns:xlink="http://www.w3.org/1999/xlink" xlink:href="https://plants.jstor.org/stable/10.5555/al.ap.specimen.p02143211" ext-link-type="uri" xlink:type="simple">https://plants.jstor.org/stable/10.5555/al.ap.specimen.p02143211</ext-link>.</p></tp:treatment-sec><tp:treatment-sec sec-type="distribution" id="SECID0EDGBK"><title>Distribution.</title><p>China (Guizhou).</p></tp:treatment-sec><ref-list><ref id="B41"><mixed-citation xmlns:xlink="http://www.w3.org/1999/xlink" xlink:type="simple"><person-group><name name-style="western"><surname>Liu</surname><given-names>BB</given-names></name><name name-style="western"><surname>Hong</surname><given-names>DY</given-names></name><name name-style="western"><surname>Zhou</surname><given-names>SL</given-names></name><name name-style="western"><surname>Xu</surname><given-names>C</given-names></name><name name-style="western"><surname>Dong</surname><given-names>WP</given-names></name><name name-style="western"><surname>Johnson</surname><given-names>G</given-names></name><name name-style="western"><surname>Wen</surname><given-names>J</given-names></name></person-group> (<year>2019</year>) <article-title>Phylogenomic analyses of the <italic><tp:taxon-name><tp:taxon-name-part taxon-name-part-type="genus">Photinia</tp:taxon-name-part></tp:taxon-name></italic> complex support the recognition of a new genus <italic><tp:taxon-name><tp:taxon-name-part taxon-name-part-type="genus">Phippsiomeles</tp:taxon-name-part></tp:taxon-name></italic> and the resurrection of a redefined <italic><tp:taxon-name><tp:taxon-name-part taxon-name-part-type="genus">Stranvaesia</tp:taxon-name-part></tp:taxon-name></italic> in Maleae (<tp:taxon-name><tp:taxon-name-part taxon-name-part-type="family">Rosaceae</tp:taxon-name-part></tp:taxon-name>).</article-title><source>Journal of Systematics and Evolution</source><volume>57</volume>(<issue>6</issue>): <fpage>678</fpage>–<lpage>694</lpage>. <ext-link xlink:href="10.1111/jse.12542" ext-link-type="doi" xlink:type="simple">https://doi.org/10.1111/jse.12542</ext-link></mixed-citation></ref></ref-list></tp:taxon-treatment>
